# Supplementary material for: High antibody levels and reduced cellular response in children up to one year after SARS-CoV-2 infection
Source: Nat Commun. 2022 Nov 28;13:7315. doi: 10.1038/s41467-022-35055-1 (PMC9701757; doi:10.1038/s41467-022-35055-1)
Supplement: Supplementary file 4 — Source Data [file 41467_2022_35055_MOESM4_ESM.zip]

Archive with 19 entries (19 files):
- Source Data/~$Fig 1.xlsx
- Source Data/Fig 1.xlsx
- Source Data/Fig 2.xlsx
- Source Data/Fig 3.xlsx
- Source Data/Fig 4.xlsx
- Source Data/Fig 5.xlsx
- Source Data/Fig 6.xlsx
- Source Data/Fig S1.xlsx
- Source Data/Fig S10.xlsx
- Source Data/Fig S11.xlsx
- Source Data/Fig S12.xlsx
- Source Data/Fig S2.xlsx
- Source Data/Fig S3.xlsx
- Source Data/Fig S4.xlsx
- Source Data/Fig S5.xlsx
- Source Data/Fig S6.xlsx
- Source Data/Fig S7.xlsx
- Source Data/Fig S8.xlsx
- Source Data/Fig S9.xlsx
