# Supplementary material for: High antibody levels and reduced cellular response in children up to one year after SARS-CoV-2 infection
Source: Nat Commun. 2022 Nov 28;13:7315. doi: 10.1038/s41467-022-35055-1 (PMC9701757; doi:10.1038/s41467-022-35055-1)
Supplement: Supplementary file 4 — Source Data [file 41467_2022_35055_MOESM4_ESM.zip › Source Data/Fig 1.xlsx]

## Sheet: Fig 1A
Figure 1A. Dynamics of the serum antibody response to SARS-CoV-2 in children and adults over 12 months (S1 IgG)
	4 mos			12 mos			Adults			Children			4->12 mos
	Adults	Children		Adults	Children		4 mos	12 mos		4 mos	12 mos		Adults	Children
	1.02	8.65		0.46	4.32		1.02	0.46		8.65	4.32		-0.56	-4.33
	9.63	8.68		5.56	3.35		9.63	5.56		8.68	3.35		-4.07	-5.33
	4.73	3.55		2.9	1.91		5	2.9		3.55	1.91		-2.1	-1.64
	5	4.79		1.67	0.81		2.83			4.79			-2.08	-0.73
	2.83	7.52		3.58	1.94		0.94			7.52			1.82	-1.39
	0.94	1.54		1.44	5.62		3.75	1.67		1.54	0.81		-2.16	-0.44
	3.75	3.33		0.57	2.32		0.87			3.33	1.94		-1.33	-1.98
	0.87	9.15		1.43	4.27		2.21			9.15			-0.3	0.04
	2.21	6.06		1.06	1.03		3.17			6.06	5.62		-0.97	-2.09
	3.17	4.3		1.16	2.37		5.74	3.58		4.3	2.32		-1.37	-4.77
	5.74	1.05		4.43	4.08		2.77	1.44					-4.56	-0.81
	2.77	4.23		4.98	2.51		0.87	0.57		4.23	4.27		-2.65	-1.48
	0.87	3.12		0.63	2.51		2.4	1.43		3.12	1.03		-2.27	-2.97
	1.31	7.14		5.04	1.59		2.43	1.06		7.14	2.37		-1.98	-1.94
	3.28	4.89		0.45	5.4		5.72	1.16		4.89	4.08		-3.46	-4.51
	2.4	3.99		2.92	1.06		7.08	4.43		3.99	2.51		-1.02	-4.1
	2.43	5.48		4.6	3.51		7.25	4.98		5.48	2.51		-2.17	-3.35
	5.72	3.53		7.05	4.29		2.61	0.63		3.53	1.59		-4.06	-2.67
	7.08	9.91		1.21	1.12		8.5	5.04		9.91	5.4		-4.12	-5.71
	7.25	5.16		2.58	4.44		1.47	0.45		5.16	1.06		-2.61	-2.4
	9.38	6.86		0.47	3.52		5.09	2.92		6.86	3.51		-2.29	-3.04
	2.61	6.96			3.77		8.66	4.6		6.96	4.29		-0.97	-5.8
	8.5	1.86			2.86		11.17	7.05		1.86	1.12			-2.63
	1.47	10.15			5.6		3.82	1.21		10.15	4.44			-0.6
	5.09	5.92			2.4		4.87	2.58		5.92	3.52
	8.66	6.81					1.44	0.47		6.81	3.77
	11.17	8.66								8.66	2.86
	1.42	8.23								8.23	5.6
	1.14	3
	1.16
	3.82
	4.87
	3.61
	1.44
	Mann Whitney test			Mann Whitney test			Wilcoxon matched-pairs signed rank test			Wilcoxon matched-pairs signed rank test			Mann Whitney test
	P value	0.0104		P value	0.2755		P value	<0,0001		P value	<0,0001		P value	0.3019
	Exact or approximate P value?	Exact		Exact or approximate P value?	Exact		Exact or approximate P value?	Exact		Exact or approximate P value?	Exact		Exact or approximate P value?	Exact
	P value summary	*		P value summary	ns		P value summary	****		P value summary	****		P value summary	ns
	Significantly different (P < 0.05)?	Yes		Significantly different (P < 0.05)?	No		Significantly different (P < 0.05)?	Yes		Significantly different (P < 0.05)?	Yes		Significantly different (P < 0.05)?	No
	One- or two-tailed P value?	Two-tailed		One- or two-tailed P value?	Two-tailed		One- or two-tailed P value?	Two-tailed		One- or two-tailed P value?	Two-tailed		One- or two-tailed P value?	Two-tailed
	Sum of ranks in column A,B	903,5 , 1113		Sum of ranks in column A,B	443,5 , 637,5		Sum of positive, negative ranks	0,000 , -231,0		Sum of positive, negative ranks	1,000 , -324,0		Sum of ranks in column A,B	564,5 , 516,5
	Mann-Whitney U	308.5		Mann-Whitney U	212.5		Sum of signed ranks (W)	-231		Sum of signed ranks (W)	-323		Mann-Whitney U	216.5
							Number of pairs	21		Number of pairs	25
	Difference between medians			Difference between medians			Number of ties (ignored)	0		Number of ties (ignored)	0		Difference between medians
	Median of column A	3,225, n=34		Median of column A	1,670, n=21								Median of column A	-2,130, n=22
	Median of column B	5,480, n=29		Median of column B	2,860, n=25		Median of differences			Median of differences			Median of column B	-2,515, n=24
	Difference: Actual	2.255		Difference: Actual	1.19		Median	-2.16		Median	-2.4		Difference: Actual	-0.385
	Difference: Hodges-Lehmann	1.905		Difference: Hodges-Lehmann	0.66								Difference: Hodges-Lehmann	-0.485
							How effective was the pairing?			How effective was the pairing?
							rs (Spearman)	0.9299		rs (Spearman)	0.7259
							P value (one tailed)	<0,0001		P value (one tailed)	<0,0001
							P value summary	****		P value summary	****
							Was the pairing significantly effective?	Yes		Was the pairing significantly effective?	Yes

## Sheet: Fig 1B
Figure 1A. Dynamics of the serum antibody response to SARS-CoV-2 in children and adults over 12 months (S1 IgA)
	4 mos			12 mos			Adults			Children			4->12 mos
	Adults	Children		Adults	Children		4 mos	12 mos		4 mos	12 mos		Adults	Children
	1.01	4.77		0.66	8.83		1.01	0.66		4.77	8.83		-0.35	4.06
	6.43	2.08		9.38	3.23		6.43	9.38		2.08	3.23		2.95	1.15
	2.46	1.32		1.33	2.37		1.42	1.33		1.32	2.37		-0.09	1.05
	1.42	1.92		2.18	0.59		2.27	2.18		0.68	0.59		-0.09	-0.09
	2.72	1.85		2.02	0.79		2.89	2.02		0.75	0.79		-0.87	0.04
	1.39	1.47		6.43	9.57		4.28	6.43		4.86	9.57		2.15	4.71
	2.27	0.83		1.87	5.83		1.38	1.87		3.49	5.83		0.49	2.34
	1.34	4.31		1.26	4		0.88	1.26		2.18	4		0.38	1.82
	1.97	4.86		2.98	1.23		2	2.98		0.28	1.23		0.98	0.95
	2.89	3.49		1.48	1.68		1.43	1.48		0.83	1.68		0.05	0.85
	4.28	2.18		1.57	8.41		2.48	1.57		2.02	8.41		-0.91	6.39
	1.38	0.83		1.7	1.8		3.03	1.7		1.1	1.8		-1.33	0.7
	0.88	2.02		3.03	6.63		2.63	3.03		3	6.63		0.4	3.63
	1.92	1.1		1.76	3.01		1.97	1.76		1.79	3.01		-0.21	1.22
	2	3		6.28	0.3		3.08	6.28		0.49	0.3		3.2	-0.19
	0.88	1.79		1.06	3.07		1.65	1.06		2.43	3.07		-0.59	0.64
	1.43	2.43		1.31	1.93		1.45	1.31		0.53	1.93		-0.14	1.4
	2.48	2.71		6.21	4.93		6.1	6.21		2.71	4.93		0.11	2.22
	3.03	0.82		2.86	2.34		3.92	2.86		2.31	2.34		-1.06	0.03
	2.63	2.31		2.56	2.32		1.29	2.56		1.35	2.32		1.27	0.97
	1.12	1.35		2.98	5.66		1.76	2.98		2.97	5.66		1.22	2.69
	0.85	2.97		1.45	0.95		1.38	1.45		1.2	0.95		0.07	-0.25
	3.36	1.2			11					6.6	11			4.4
	1.97	6.6			3.18					1.01	3.18			2.17
	3.08	1.01
	1.27
	1.65
	1.65
	1.45
	6.1
	3.92
	1.2
	1.29
	1.76
	1.29
	1.38
	Mann Whitney test			Mann Whitney test			Wilcoxon matched-pairs signed rank test			Wilcoxon matched-pairs signed rank test			Mann Whitney test
	P value	0.6916		P value	0.2062		P value	0.4386		P value	<0,0001		P value	0.002
	Exact or approximate P value?	Exact		Exact or approximate P value?	Exact		Exact or approximate P value?	Exact		Exact or approximate P value?	Exact		Exact or approximate P value?	Exact
	P value summary	ns		P value summary	ns		P value summary	ns		P value summary	****		P value summary	**
	Significantly different (P < 0.05)?	No		Significantly different (P < 0.05)?	No		Significantly different (P < 0.05)?	No		Significantly different (P < 0.05)?	Yes		Significantly different (P < 0.05)?	Yes
	One- or two-tailed P value?	Two-tailed		One- or two-tailed P value?	Two-tailed		One- or two-tailed P value?	Two-tailed		One- or two-tailed P value?	Two-tailed		One- or two-tailed P value?	Two-tailed
	Sum of ranks in column A,B	1089 , 802,5		Sum of ranks in column A,B	459 , 622		Sum of positive, negative ranks	151,0 , -102,0		Sum of positive, negative ranks	288,0 , -12,00		Sum of ranks in column A,B	379,5 , 701,5
	Mann-Whitney U	422.5		Mann-Whitney U	206		Sum of signed ranks (W)	49		Sum of signed ranks (W)	276		Mann-Whitney U	126.5
							Number of pairs	22		Number of pairs	24
	Difference between medians			Difference between medians			Number of ties (ignored)	0		Number of ties (ignored)	0		Difference between medians
	Median of column A	1,705, n=36		Median of column A	1,945, n=22								Median of column A	0,06000, n=22
	Median of column B	2,020, n=25		Median of column B	3,040, n=24		Median of differences			Median of differences			Median of column B	1,185, n=24
	Difference: Actual	0.315		Difference: Actual	1.095		Median	0.06		Median	1.185		Difference: Actual	1.125
	Difference: Hodges-Lehmann	0.105		Difference: Hodges-Lehmann	0.615								Difference: Hodges-Lehmann	1.185
							How effective was the pairing?			How effective was the pairing?
							rs (Spearman)	0.7458		rs (Spearman)	0.8896
							P value (one tailed)	<0,0001		P value (one tailed)	<0,0001
							P value summary	****		P value summary	****
							Was the pairing significantly effective?	Yes		Was the pairing significantly effective?	Yes

## Sheet: Fig 1C
Figure 1A. Dynamics of the serum antibody response to SARS-CoV-2 in children and adults over 12 months (sVNT)
	4 mos			12 mos			Adults			Children			4->12 mos
	Adults	Children		Adults	Children		4 mos	12 mos		4 mos	12 mos		Adults	Children
	37.26	97.23		8.85	97.55		37.26	8.85		97.23	97.55		-28.41	0.32
	97.42	97.53		97.37	91.67		97.42	97.37		97.53	91.67		-0.05	-5.86
	74.88	67.84		81.81	56.76		74.88	81.81		67.84	56.76		6.93	-11.08
	61.94	72.32		30.43	19.21		61.94			72.32			-39.44	-16.9
	25.36	93.63		53.01	38.17		25.36			93.63			-13.73	-23.58
	69.87	36.11		86.38	97.91		69.87	30.43		36.11	19.21		-3.09	4.33
	25.67	61.75		36.48	72.3		25.67			61.75	38.17		-11.48	4.21
	48.77	91.4		17.54	86.69		48.77			91.4			0.57	-3.87
	45.87	93.58		44.96	39.59		45.87			93.58	97.91		-10.85	-19.87
	66.74	68.09		25.92	77.29		66.74	53.01		68.09	72.3		-19.35	-12.99
	89.47	90.56		30.34	95.8		89.47	86.38		90.56	86.69		-46.54	15.23
	47.96	59.46		88.09	70.26		47.96	36.48		59.46	39.59		-4.09	4.74
	16.97	90.28		87.69	76.54		16.97	17.54		90.28	77.29		1.55	3.07
	55.81	80.57		17.7	42.57		55.81	44.96		80.57	95.8		-14.24	-23.3
	45.27	65.52		77.43	81.18		45.27	25.92		65.52	70.26		-8.33	-5.7
	76.88	73.47		16.11	41		76.88	30.34		73.47	76.54		-24.03	-28.96
	92.18	65.87		72.88	75.87		92.18	88.09		65.87	42.57		-9.84	-11.09
	86.14	86.88		96.8	91.12		86.14	87.69		86.88	81.18		-0.25	-1.98
	31.94	69.96		97.94	94.66		31.94	17.7		69.96	41		0.18	-1.75
	85.76	86.96		47.26	82.55		85.76	77.43		86.96	75.87		-14.41	1.75
	40.14	93.1		74.42	95.37		40.14	16.11		93.1	91.12		4.62	4.04
	82.72	96.41		15.79	85.32		82.72	72.88		96.41	94.66		-20.94	-11.08
	97.05	80.8			97.74		97.05	96.8		80.8	82.55			-0.16
	97.76	91.33			58.67		97.76	97.94		91.33	95.37			5.89
	61.67	96.4					61.67	47.26		96.4	85.32
	69.8	97.9					69.8	74.42		97.9	97.74
	36.73	52.78					36.73	15.79		52.78	58.67
	Mann Whitney test			Mann Whitney test			Wilcoxon matched-pairs signed rank test			Wilcoxon matched-pairs signed rank test			Mann Whitney test
	P value	0.0063		P value	0.051		P value	0.0007		P value	0.0535		P value	0.1624
	Exact or approximate P value?	Exact		Exact or approximate P value?	Exact		Exact or approximate P value?	Exact		Exact or approximate P value?	Exact		Exact or approximate P value?	Exact
	P value summary	**		P value summary	ns		P value summary	***		P value summary	ns		P value summary	ns
	Significantly different (P < 0.05)?	Yes		Significantly different (P < 0.05)?	No		Significantly different (P < 0.05)?	Yes		Significantly different (P < 0.05)?	No		Significantly different (P < 0.05)?	No
	One- or two-tailed P value?	Two-tailed		One- or two-tailed P value?	Two-tailed		One- or two-tailed P value?	Two-tailed		One- or two-tailed P value?	Two-tailed		One- or two-tailed P value?	Two-tailed
	Sum of ranks in column A,B	586 , 899		Sum of ranks in column A,B	428 , 653		Sum of positive, negative ranks	28,00 , -225,0		Sum of positive, negative ranks	82,50 , -217,5		Sum of ranks in column A,B	453 , 628
	Mann-Whitney U	208		Mann-Whitney U	175		Sum of signed ranks (W)	-197		Sum of signed ranks (W)	-135		Mann-Whitney U	200
							Number of pairs	22		Number of pairs	24
	Difference between medians			Difference between medians			Number of ties (ignored)	0		Number of ties (ignored)	0		Difference between medians
	Median of column A	61,94, n=27		Median of column A	50,14, n=22								Median of column A	-10,35, n=22
	Median of column B	86,88, n=27		Median of column B	79,24, n=24		Median of differences			Median of differences			Median of column B	-2,925, n=24
	Difference: Actual	24.94		Difference: Actual	29.1		Median	-10.35		Median	-2.925		Difference: Actual	7.42
	Difference: Hodges-Lehmann	18.7		Difference: Hodges-Lehmann	16.68								Difference: Hodges-Lehmann	4.36
							How effective was the pairing?			How effective was the pairing?
							rs (Spearman)	0.9221		rs (Spearman)	0.8757
							P value (one tailed)	<0,0001		P value (one tailed)	<0,0001
							P value summary	****		P value summary	****
							Was the pairing significantly effective?	Yes		Was the pairing significantly effective?	Yes

## Sheet: Fig 1D
Figure 1A. Dynamics of the serum antibody response to SARS-CoV-2 in children and adults over 12 months (NPI)
	4 mos			12 mos			Adults			Children			4->12 mos
	Adults	Children		Adults	Children		4 mos	12 mos		4 mos	12 mos		Adults	Children
	2.15388	3.91425		3.42	5.51		2.15388	3.42		3.91425	5.51		1.26	1.6
	9.19902	3.27942		12.23	9.25		9.19902	12.23		3.27942	9.25		3.03	5.97
	19.6635	16.1524		23.77	26.77		19.6635			16.1524	26.77		11.85	10.62
	11.9232	16.5872		17.85	11.6		11.9232	23.77		16.5872			2.75	3.86
	20.4059	6.18428		10.8	3.82		20.4059			6.18428			2.43	-3.01
	23.0503	7.7381		30.66	19.97		23.0503			7.7381	11.6		15.99	1.47
	15.0995	3.80516		25.84	11.51		15.0995	17.85		3.80516			2.29	-2.66
	8.3695	6.83565		12.75	14.21		8.3695	10.8		6.83565	3.82		34.14	21.85
	14.6667	18.5027		5.69	9.81		14.6667	30.66		18.5027	19.97		4.21	7.81
	23.5485	14.1721		13.98	20.09		23.5485	25.84		14.1721	11.51		2.9	-5.03
	8.5431	6.3983		14.4	34.89		8.5431	12.75		6.3983	14.21		7.91	9.96
	2.7877	14.8379		6.69	2.08		2.7877	5.69		14.8379	9.81		3.83	16.7
	6.06936	13.3714		2.26	39.43		6.06936	13.98		13.3714			3.23	1.5
	26.0649	10.1338		32.37	16.68		26.0649			10.1338	20.09		1.34	27.17
	10.578	18.1961		18.2	10.14		10.578	14.4		18.1961	34.89		16.68	8.2
	3.46483	0.5792			6.41		3.46483	6.69		0.5792	2.08		4.59	3.24
	0.925758	12.2522			14.43		0.925758	2.26		12.2522	39.43			3.14
	15.6921	8.47563			7.47		15.6921	32.37		8.47563	16.68			4.78
	13.6062	6.89119			2.86		13.6062	18.2		6.89119	10.14			0.49
		3.27591			16.76					3.27591	6.41			-0.95
		9.65352								9.65352	14.43			0.91
		6.98776								6.98776	7.47
		3.41965								3.41965
		3.81528								3.81528	2.86
		15.8498								15.8498	16.76
	Mann Whitney test			Mann Whitney test			Wilcoxon matched-pairs signed rank test			Wilcoxon matched-pairs signed rank test			Mann Whitney test
	P value	0.2295		P value	0.6098		P value	<0,0001		P value	0.0042		P value	0.4759
	Exact or approximate P value?	Exact		Exact or approximate P value?	Exact		Exact or approximate P value?	Exact		Exact or approximate P value?	Exact		Exact or approximate P value?	Exact
	P value summary	ns		P value summary	ns		P value summary	****		P value summary	**		P value summary	ns
	Significantly different (P < 0.05)?	No		Significantly different (P < 0.05)?	No		Significantly different (P < 0.05)?	Yes		Significantly different (P < 0.05)?	Yes		Significantly different (P < 0.05)?	No
	One- or two-tailed P value?	Two-tailed		One- or two-tailed P value?	Two-tailed		One- or two-tailed P value?	Two-tailed		One- or two-tailed P value?	Two-tailed		One- or two-tailed P value?	Two-tailed
	Sum of ranks in column A,B	479 , 511		Sum of ranks in column A,B	286 , 344		Sum of positive, negative ranks	120,0 , 0,000		Sum of positive, negative ranks	179,0 , -31,00		Sum of ranks in column A,B	328 , 375
	Mann-Whitney U	186		Mann-Whitney U	134		Sum of signed ranks (W)	120		Sum of signed ranks (W)	148		Mann-Whitney U	144
							Number of pairs	15		Number of pairs	20
	Difference between medians			Difference between medians			Number of ties (ignored)	0		Number of ties (ignored)	0		Difference between medians
	Median of column A	11,92, n=19		Median of column A	13,98, n=15								Median of column A	3,530, n=16
	Median of column B	7,738, n=25		Median of column B	11,56, n=20		Median of differences			Median of differences			Median of column B	3,240, n=21
	Difference: Actual	-4.185		Difference: Actual	-2.425		Median	3.225		Median	3.191		Difference: Actual	-0.29
	Difference: Hodges-Lehmann	-2.84		Difference: Hodges-Lehmann	-1.48								Difference: Hodges-Lehmann	-1.365
							How effective was the pairing?			How effective was the pairing?
							rs (Spearman)	0.9357		rs (Spearman)	0.8015
							P value (one tailed)	<0,0001		P value (one tailed)	<0,0001
							P value summary	****		P value summary	****
							Was the pairing significantly effective?	Yes		Was the pairing significantly effective?	Yes
