# Supplementary material for: High antibody levels and reduced cellular response in children up to one year after SARS-CoV-2 infection
Source: Nat Commun. 2022 Nov 28;13:7315. doi: 10.1038/s41467-022-35055-1 (PMC9701757; doi:10.1038/s41467-022-35055-1)
Supplement: Supplementary file 4 — Source Data [file 41467_2022_35055_MOESM4_ESM.zip › Source Data/Fig 2.xlsx]

## Sheet: Fig 2A
Figure 2. Longitudinal decrease in neutralizing capacity against the original Wuhan (WT) strain with increasing neutralization breadth in children and adults (sVNT).
	WT					Alpha					Beta					Gamma
	Adults		Children			Adults		Children			Adults		Children			Adults		Children
	4 mos	12 mos	4 mos	12 mos		4 mos	12 mos	4 mos	12 mos		4 mos	12 mos	4 mos	12 mos		4 mos	12 mos	4 mos	12 mos
	58.28	27.33	85.09	31.17		41.72	31.69	83.57	56.18		16.82	26.46	62	22.43		27.48	15.94	72.52	32.63
	76.05	94.28	86.22	81.78		70.34	95.69	88.06	90.77		50.88	74.14	62.84	64.27		62.33	80.08	70.4	71
	65.29	38.03	25.68	55.65		36.98	49.05	27.69	68.49		30.54	25.63	10.38	50.74		39.44	29.75	18.76	53.35
	57.83	64.91	48.27	27.11		31.45	73.85	41.78	34.4		26.74	37.49	13.53	29.01		35.05	47.25	23.8	27.58
	67.09	64.01	57.76	10.47		68.18	80.86	43.32	14.65		51.2	43	21.64	20.48		50.43	56.18	33.69	4.94
	47.52	48.34	83.06	73.57		48.25	67.38	57.97	80.12		37.53	35.17	37.81	43.56		29	43.97	43.47	49.52
	82.98	77.03	26.43	27.03		72.31	69.48	22.83	33.29		10.06	18.12	16.96	23.26		9.88	17.5	19.26	27.28
	69.35	56.93	59.11	85.39		67.75	68.12	60.8	74.15		45.83	47.45	26.78	34.34		50.78	46.5	34.44	54.61
	71.01	39.53	37.8	43		59.82	60.68	35.63	39.69		54.87	35.87	27.76	21.08		57.09	40.44	26.07	26.17
	81.55	74.47	32.98	38.86		80.86	80.55	34.58	43.32		67.38	52.69	26.65	17.56		62.43	55.67	20.88	25.62
	66.49	47.21	51.58	80.35		58.03	55.45	53.17	86.4		26.41	33.5	37.21	49.07		31.32	38.22	33.59	59.71
	87.58	74.47	47.67	28.31		85.78	85.11	42.15	28.98		63.86	62.7	34.94	27.76		69.09	65.86	26.63	30.31
	69.8	78.99	18.52	29.07		70.58	86.03	26.34	40.12		54.49	62.6	25.02	27.9		55.27	65.86	14.47	25.52
	41.19	29.97	66.79	51.36		41.23	36.92	62.09	73.78		35.59	25.44	50.05	43.74		32.12	22.14	51.54	38.73
	89.38	68.98	46.76	14.98		88.74	81.11	46.22	30.03		61.68	57.74	41.43	16.03		70.9	62.93	39.64	21.18
			83.28	65.21				46.77	73.48				44.02	46.52				51.44	51.44
			88.7	76.13				64	84				51.95	50.83				48.11	56.98
			94.2	93.75				92.12	94.58				60.98	50.65				65	50.58
			57	53.31				58.77	61.72				45.32	33.46				45.03	35.1
			47.29	59.11				42.09	66.71				34.94	38.28				27.23	34.49
			90.89	94.5				91.45	96.06				67.52	74.37				65	77.71
	Wilcoxon matched-pairs signed rank test		Wilcoxon matched-pairs signed rank test			Wilcoxon matched-pairs signed rank test		Wilcoxon matched-pairs signed rank test			Wilcoxon matched-pairs signed rank test		Wilcoxon matched-pairs signed rank test			Wilcoxon matched-pairs signed rank test		Wilcoxon matched-pairs signed rank test
	P value	0.0266	P value	0.3554		P value	0.2524	P value	0.0888		P value	>0,9999	P value	0.926		P value	0.8469	P value	0.5958
	Exact or approximate P value?	Exact	Exact or approximate P value?	Exact		Exact or approximate P value?	Exact	Exact or approximate P value?	Exact		Exact or approximate P value?	Exact	Exact or approximate P value?	Exact		Exact or approximate P value?	Exact	Exact or approximate P value?	Exact
	P value summary	*	P value summary	ns		P value summary	ns	P value summary	ns		P value summary	ns	P value summary	ns		P value summary	ns	P value summary	ns
	Significantly different (P < 0.05)?	Yes	Significantly different (P < 0.05)?	No		Significantly different (P < 0.05)?	No	Significantly different (P < 0.05)?	No		Significantly different (P < 0.05)?	No	Significantly different (P < 0.05)?	No		Significantly different (P < 0.05)?	No	Significantly different (P < 0.05)?	No
	One- or two-tailed P value?	Two-tailed	One- or two-tailed P value?	Two-tailed		One- or two-tailed P value?	Two-tailed	One- or two-tailed P value?	Two-tailed		One- or two-tailed P value?	Two-tailed	One- or two-tailed P value?	Two-tailed		One- or two-tailed P value?	Two-tailed	One- or two-tailed P value?	Two-tailed
	Sum of positive, negative ranks	21,50 , -98,50	Sum of positive, negative ranks	88,00 , -143,0		Sum of positive, negative ranks	81,00 , -39,00	Sum of positive, negative ranks	165,0 , -66,00		Sum of positive, negative ranks	60,00 , -60,00	Sum of positive, negative ranks	112,5 , -118,5		Sum of positive, negative ranks	64,00 , -56,00	Sum of positive, negative ranks	120,0 , -90,00
	Sum of signed ranks (W)	-77	Sum of signed ranks (W)	-55		Sum of signed ranks (W)	42	Sum of signed ranks (W)	99		Sum of signed ranks (W)	0	Sum of signed ranks (W)	-6		Sum of signed ranks (W)	8	Sum of signed ranks (W)	30
	Number of pairs	15	Number of pairs	21		Number of pairs	15	Number of pairs	21		Number of pairs	15	Number of pairs	21		Number of pairs	15	Number of pairs	21
	Number of ties (ignored)	0	Number of ties (ignored)	0		Number of ties (ignored)	0	Number of ties (ignored)	0		Number of ties (ignored)	0	Number of ties (ignored)	0		Number of ties (ignored)	0	Number of ties (ignored)	1
	Median of differences		Median of differences			Median of differences		Median of differences			Median of differences		Median of differences			Median of differences		Median of differences
	Median	-11.22	Median	-3.69		Median	0.37	Median	8.74		Median	-1.16	Median	1.43		Median	-3.23	Median	3.78
	How effective was the pairing?		How effective was the pairing?			How effective was the pairing?		How effective was the pairing?			How effective was the pairing?		How effective was the pairing?			How effective was the pairing?		How effective was the pairing?
	rs (Spearman)	0.6828	rs (Spearman)	0.6234		rs (Spearman)	0.7179	rs (Spearman)	0.7078		rs (Spearman)	0.7643	rs (Spearman)	0.4683		rs (Spearman)	0.7936	rs (Spearman)	0.5125
	P value (one tailed)	0.0031	P value (one tailed)	0.0013		P value (one tailed)	0.0017	P value (one tailed)	0.0002		P value (one tailed)	0.0007	P value (one tailed)	0.0161		P value (one tailed)	0.0003	P value (one tailed)	0.0088
	P value summary	**	P value summary	**		P value summary	**	P value summary	***		P value summary	***	P value summary	*		P value summary	***	P value summary	**
	Was the pairing significantly effective?	Yes	Was the pairing significantly effective?	Yes		Was the pairing significantly effective?	Yes	Was the pairing significantly effective?	Yes		Was the pairing significantly effective?	Yes	Was the pairing significantly effective?	Yes		Was the pairing significantly effective?	Yes	Was the pairing significantly effective?	Yes

## Sheet: Fig 2B
Figure 2. Longitudinal decrease in neutralizing capacity against the original Wuhan (WT) strain with increasing neutralization breadth in children and adults (delta sVNT*)
	WT			Alpha			Beta			Gamma
	Adults	Children		Adults	Children		Adults	Children		Adults	Children
	-20.4	-53.92		-7.63	-27.39		-3.94	-39.57		-7.97	-39.89
	-30.95	-4.44		-10.03	2.71		9.64	1.43		-11.54	0.6
	18.23	29.97		25.35	40.8		23.26	40.36		17.75	34.59
	-27.26	-21.16		12.07	-7.38		-4.91	15.48		-9.69	3.78
	7.08	-47.29		42.4	-28.67		10.75	-1.16		12.2	-28.75
	-3.08	-9.49		12.68	22.15		-8.2	5.75		5.75	6.05
	0.82	0.6		19.13	10.46		-2.36	6.3		14.97	8.02
	-5.95	26.28		-2.83	13.35		8.06	7.56		7.62	20.17
	-12.42	5.2		0.37	4.06		1.62	-6.68		-4.28	0.1
	-31.48	5.88		0.86	8.74		-19	-9.09		-16.65	4.74
	-7.08	28.77		-0.31	33.23		-14.69	11.86		-6.76	26.12
	-19.28	-19.36		-2.58	-13.17		7.09	-7.18		6.9	3.68
	-13.11	10.55		-0.67	13.78		-1.16	2.88		-3.23	11.05
	9.19	-15.43		15.45	11.69		8.11	-6.31		10.29	-12.81
	-11.22	-31.78		-4.31	-16.19		-10.15	-25.4		-9.98	-18.46
		-18.07			26.71			2.5			0
		-12.57			20			-1.12			8.87
		-0.45			2.46			-10.33			-14.42
		-3.69			2.95			-11.86			-9.93
		11.82			24.62			3.34			7.26
		3.91			4.61			6.85			12.71
	Mann Whitney test			Mann Whitney test			Mann Whitney test			Mann Whitney test
	P value	0.4461		P value	0.5468		P value	0.8061		P value	0.8493
	Exact or approximate P value?	Exact		Exact or approximate P value?	Exact		Exact or approximate P value?	Exact		Exact or approximate P value?	Exact
	P value summary	ns		P value summary	ns		P value summary	ns		P value summary	ns
	Significantly different (P < 0.05)?	No		Significantly different (P < 0.05)?	No		Significantly different (P < 0.05)?	No		Significantly different (P < 0.05)?	No
	One- or two-tailed P value?	Two-tailed		One- or two-tailed P value?	Two-tailed		One- or two-tailed P value?	Two-tailed		One- or two-tailed P value?	Two-tailed
	Sum of ranks in column A,B	253 , 413		Sum of ranks in column A,B	258 , 408		Sum of ranks in column A,B	285,5 , 380,5		Sum of ranks in column A,B	271 , 395
	Mann-Whitney U	133		Mann-Whitney U	138		Mann-Whitney U	149.5		Mann-Whitney U	151
	Difference between medians			Difference between medians			Difference between medians			Difference between medians
	Median of column A	-11,22, n=15		Median of column A	0,3700, n=15		Median of column A	-1,160, n=15		Median of column A	-3,230, n=15
	Median of column B	-3,690, n=21		Median of column B	8,740, n=21		Median of column B	1,430, n=21		Median of column B	3,780, n=21
	Difference: Actual	7.53		Difference: Actual	8.37		Difference: Actual	2.59		Difference: Actual	7.01
	Difference: Hodges-Lehmann	6.55		Difference: Hodges-Lehmann	3.26		Difference: Hodges-Lehmann	-1.21		Difference: Hodges-Lehmann	1.12

## Sheet: Fig 2C
Figure 2. Longitudinal decrease in neutralizing capacity against the original Wuhan (WT) strain with increasing neutralization breadth in children and adults (NBI).
	Alpha					Beta					Gamma
	Adults		Children			Adults		Children			Adults		Children
	4 mos	12 mos	4 mos	12 mos		4 mos	12 mos	4 mos	12 mos		4 mos	12 mos	4 mos	12 mos
	0.99284	1.18	0.982137	1.8		0.690087	0.84	0.72864	0.72		0.793242	0.91	0.852274	1.05
		1.04	1.02134	1.11			0.75	0.728833	0.79			0.82	0.816516	0.87
	0.715854	1.16	1.07827	1.23		0.288607	0.97	0.404206	0.91		0.471517	0.58	0.73053	0.96
	0.924918	1.01	0.865548	1.27		0.669034	0.79	0.280298	1.07		0.819592	0.85	0.49306	1.02
	0.566396	1.29	0.75	1.4		0.467759	0.67	0.374654	1.96		0.604074	0.78	0.583276	0.47
	0.543835	1.14	0.697929	1.09		0.46239	0.58	0.455213	0.59		0.606087	0.73	0.523357	0.67
	1.01625	1.26	0.863791	1.23		0.763154	0.67	0.641695	0.86		0.751677	0.88	0.728717	1.01
	1.01536	1.39	1.02859	0.87		0.789773	0.73	0.453054	0.4		0.119065	0.23	0.582643	0.64
	0.871415	0.9	0.942593	0.92		0.121234	0.24	0.734392	0.49		0.732228	0.82	0.689683	0.61
	0.976929	1.2	1.04851	1.11		0.660851	0.83	0.808065	0.45		0.803971	1.02	0.633111	0.66
	0.842417	1.54	1.03083	1.08		0.772708	0.91	0.721404	0.61		0.765543	0.75	0.651221	0.74
	0.991539	1.08	0.884204	1.02		0.826242	0.71	0.732956	0.98		0.471048	0.81	0.558632	1.07
	0.872763	1.17	1.42225	1.38		0.397203	0.71	1.35097	0.96		0.788879	0.88	0.781317	0.88
	0.979447	1.14	0.92963	1.44		0.729162	0.84	0.749364	0.85		0.791834	0.83	0.771672	0.75
	1.01117	1.09	0.988452	2		0.780659	0.79	0.886014	1.07		0.779801	0.74	0.847733	1.41
	1.00097	1.23	0.561599	1.13		0.864045	0.85	0.528578	0.71				0.617675	0.79
			0.721533	1.1				0.585682	0.67				0.54239	0.75
			0.977919	1.01				0.647346	0.54				0.690021	0.54
			1.03105	1.16				0.795088	0.63				0.79	0.66
			0.89004	1.13				0.738845	0.65				0.575809	0.58
			1.00949	1.02				0.745336	0.79				0.717518	0.82
	Wilcoxon matched-pairs signed rank test		Wilcoxon matched-pairs signed rank test			Wilcoxon matched-pairs signed rank test		Wilcoxon matched-pairs signed rank test			Wilcoxon matched-pairs signed rank test		Wilcoxon matched-pairs signed rank test
	P value	<0,0001	P value	0.0002		P value	0.0084	P value	0.3554		P value	0.0009	P value	0.009
	Exact or approximate P value?	Exact	Exact or approximate P value?	Exact		Exact or approximate P value?	Exact	Exact or approximate P value?	Exact		Exact or approximate P value?	Exact	Exact or approximate P value?	Exact
	P value summary	****	P value summary	***		P value summary	**	P value summary	ns		P value summary	***	P value summary	**
	Significantly different (P < 0.05)?	Yes	Significantly different (P < 0.05)?	Yes		Significantly different (P < 0.05)?	Yes	Significantly different (P < 0.05)?	No		Significantly different (P < 0.05)?	Yes	Significantly different (P < 0.05)?	Yes
	One- or two-tailed P value?	Two-tailed	One- or two-tailed P value?	Two-tailed		One- or two-tailed P value?	Two-tailed	One- or two-tailed P value?	Two-tailed		One- or two-tailed P value?	Two-tailed	One- or two-tailed P value?	Two-tailed
	Sum of positive, negative ranks	120,0 , 0,000	Sum of positive, negative ranks	214,0 , -17,00		Sum of positive, negative ranks	105,0 , -15,00	Sum of positive, negative ranks	143,0 , -88,00		Sum of positive, negative ranks	100,0 , -5,000	Sum of positive, negative ranks	189,0 , -42,00
	Sum of signed ranks (W)	120	Sum of signed ranks (W)	197		Sum of signed ranks (W)	90	Sum of signed ranks (W)	55		Sum of signed ranks (W)	95	Sum of signed ranks (W)	147
	Number of pairs	15	Number of pairs	21		Number of pairs	15	Number of pairs	21		Number of pairs	14	Number of pairs	21
	Number of ties (ignored)	0	Number of ties (ignored)	0		Number of ties (ignored)	0	Number of ties (ignored)	0		Number of ties (ignored)	0	Number of ties (ignored)	0
	Median of differences		Median of differences			Median of differences		Median of differences			Median of differences		Median of differences
	Median	0.229	Median	0.1517		Median	0.1188	Median	0.06117		Median	0.1097	Median	0.09868
	How effective was the pairing?		How effective was the pairing?			How effective was the pairing?		How effective was the pairing?			How effective was the pairing?		How effective was the pairing?
	rs (Spearman)	0.1358	rs (Spearman)	-0.007152		rs (Spearman)	0.2939	rs (Spearman)	-0.06173		rs (Spearman)	0.7437	rs (Spearman)	0.3132
	P value (one tailed)	0.3135	P value (one tailed)	0.4877		P value (one tailed)	0.1427	P value (one tailed)	0.3952		P value (one tailed)	0.0016	P value (one tailed)	0.0834
	P value summary	ns	P value summary	ns		P value summary	ns	P value summary	ns		P value summary	**	P value summary	ns
	Was the pairing significantly effective?	No	Was the pairing significantly effective?	No		Was the pairing significantly effective?	No	Was the pairing significantly effective?	No		Was the pairing significantly effective?	Yes	Was the pairing significantly effective?	No
