# Supplementary material for: High antibody levels and reduced cellular response in children up to one year after SARS-CoV-2 infection
Source: Nat Commun. 2022 Nov 28;13:7315. doi: 10.1038/s41467-022-35055-1 (PMC9701757; doi:10.1038/s41467-022-35055-1)
Supplement: Supplementary file 4 — Source Data [file 41467_2022_35055_MOESM4_ESM.zip › Source Data/Fig 3.xlsx]

## Sheet: Fig 3A
Figure 3. S1-specific B cells are low but stable in frequency and progressively acquire a memory phenotype in children.
3A Adults versus children in 4 months
	TR			PB			N			SM			Uncov			MZ			IgG1			IgG2			IgG3			IgG4			IgA1			IgA2
	Adults	Children		Adults	Children		Adults	Children		Adults	Children		Adults	Children		Adults	Children		Adults	Children		Adults	Children		Adults	Children		Adults	Children		Adults	Children		Adults	Children
	0.57	1.66		1.06	0.85		48.4	70.2		27.2	15.1		6.61	8.08		16	4.93		26.3	34.3		14.3	9.54		19.4	26.9		3.95	1.23		13	8.59		18.6	14.4
	0.93	0.79		0.62	0.51		55.3	68.4		27.8	17		3.06	2.96		11.8	9.66		32.3	35.7		16.1	17.8		2.46	10.9		1.96	0.81		16.5	12		26.6	17.5
	0.68	1.22		0.66	0.32		69.8	76.4		20.6	11.3		3.23	3.19		4.93	6.79		30.4	46.7		23.4	10.3		8.37	13		0.39	0.56		26.7	8.59		5.3	17.4
	0.56	1.98		0.2	0.57		65.3	73.9		19.2	13.5		7	3.77		6.2	6.76		40.3	44.2		12.8	10.5		12.4	15.6		1.77	1.84		21.2	11.7		4.87	11.7
	1.87	2.05		0.15	0.61		67.2	63		15.5	15.9		4.5	2.59		10.6	16.3		38.2	42.4		16.4	8.08		8.26	3.99		1.81	1.57		16.7	14.3		12.6	22.6
	1.47	6.07		0.14	0.71		60.9	74.2		24	16.5		5.52	3.67		7.64	3.57		46	40.8		15	6		6.01	8.4		0.67	0.15		19.8	14.2		8.35	23.7
	0.55	0.97		0.26	1.19		24.5	71.5		16.5	16.4		1.09	5.85		55	4.7		31.3	53.3		10.4	8.69		2.87	15.4		3.46	0.81		23.6	0.28		24.9	9.58
	0.63	2.98		0.02	0.56		44	77.5		20	11.4		2.43	2.29		31	7.39		27.5	43.7		14.7	13.2		4.12	9.58		2.21	1.2		16.5	16.2		29.6	9.58
	0	8.19		0.66	6.96		58.9	65.3		8.41	12.2		29.5	1.93		0.89	14		24	50.8		9.1	7.29		3.3	10.6		1.69	2.13		22.5	8.51		6.7	12.8
	0.33	1.05		0.31	0.42		34.2	81.5		45.2	9.12		13.6	2.45		4.44	5.66		47.8	46.9		6.81	5.61		5.63	6.33		4.14	0.99		18.6	0.36		21.1	21.5
	1.35	0.74		0.1	0.56		49.9	77.2		30.7	11.8		2.58	3.29		15.1	6.45		37.3	35.5		11	11.5		4.04	11.9		2.91	1.84		33	0.43		16.5	19.6
	0.89	2.72		0.13	0.43		80.4	68.4		9.76	17.4		6.24	2.06		2.11	10.4		27.2	43.3		4.85	18.8		2.91	5.34		0.44	1.07		19.7	9.93		9.68	18.5
	1.63	2.72		0.1	0.43		74.1	68.4		14.4	17.4		4.84	2.06		4.82	10.4		34.5	43.3		24.2	18.8		5.06	5.34		2.25	1.07		24.9	9.93		6.87	18.5
	0.62	1.33		0	0.24		75.9	83.7		11.2	6.75		8.48	1.88		2.46	6.58		29.8	60.3		23.4	8.17		4.17	11.9		1.46	0.25		10.3	0.22		10.3	6.91
	0	1.97		0.18	0.56		68.4	85		5.41	7.02		22.5	3.13		0.64	3.68		12.7	47.2		2.55	7.16		2.87	5.61		5.79	2.16		6.34	9.39		15.7	11.7
	0.54	2.3		0.04	1.22		75.8	74.3		10.7	12.9		5.5	3.94		5.74	7.37		62	49.7		9.33	5.84		3.5	8.63			0.73			12.3			15.8
	0.63	2.21		0.43	0.63		72.6	78		11.4	10.1		4.89	3.09		8.53	7.33		46.6	60		9.64	2.86		8.54	9.44			0.47			6.83			6.32
	1.32	6.49		0.19	0.4		55.7	78		23.1	12		2.38	2.54		16.5	6.09			54.1			10.7			13.4			3.2			5.48			8.14
	1.5	4.96			0.7		72.4	80.3		15.2	10		2.16	1.67		8.78	6.55			72			2.35			6.67			0.25			7.91			7.53
		2.09			1.45			76			12.1			2.77			6.79			41			5.85			14.9			1.6			10.6			6.91
		1.88			0.83			64.9			20.3			4.28			8.47			49			4.87			10.4			1.14			14.8			11.7
Mann Whitney test
P value		<0,0001			0.0002			0.0009			0.0725			0.0145			0.8356			0.0004			0.0441			0.0006			0.0118			<0,0001			0.918
Exact or approximate P value?		Exact			Exact			Exact			Exact			Exact			Exact			Exact			Exact			Exact			Exact			Exact			Exact
P value summary		****			***			***			ns			*			ns			***			*			***			*			****			ns
Significantly different (P < 0.05)?		Yes			Yes			Yes			No			Yes			No			Yes			Yes			Yes			Yes			Yes			No
One- or two-tailed P value?		Two-tailed			Two-tailed			Two-tailed			Two-tailed			Two-tailed			Two-tailed			Two-tailed			Two-tailed			Two-tailed			Two-tailed			Two-tailed			Two-tailed
Sum of ranks in column A,B		230 , 590			233 , 547			271 , 549			456 , 364			479 , 341			397,5 , 422,5			216 , 525			400 , 341			219 , 522			355 , 311			407 , 259			274 , 392
Mann-Whitney U		40			62			81			133			110			191.5			63			110			66			80			28			154
Difference between medians
Median of column A		0,6300, n=19			0,1850, n=18			65,30, n=19			16,50, n=19			4,890, n=19			7,640, n=19			32,30, n=17			12,80, n=17			4,170, n=17			1,960, n=15			19,70, n=15			12,60, n=15
Median of column B		2,050, n=21			0,5700, n=21			74,30, n=21			12,20, n=21			2,960, n=21			6,790, n=21			46,70, n=21			8,170, n=21			10,40, n=21			1,070, n=21			9,390, n=21			12,80, n=21
Difference: Actual		1.42			0.385			9			-4.3			-1.93			-0.85			14.4			-4.63			6.23			-0.89			-10.31			0.2
Difference: Hodges-Lehmann		1.33			0.39			10.3			-4.1			-1.91			-0.23			12.6			-4			4.63			-0.98			-10.1			0.2

## Sheet: Fig 3B
Figure 3. S1-specific B cells are low but stable in frequency and progressively acquire a memory phenotype in children.
3B Adults in 4 and 12 month
	TR			PB			N			SM			Uncov			MZ			IgG1			IgG2			IgG3			IgG4			IgA1			IgA2
	4 mos	12 mos		4 mos	12 mos		4 mos	12 mos		4 mos	12 mos		4 mos	12 mos		4 mos	12 mos		4 mos	12 mos		4 mos	12 mos		4 mos	12 mos		4 mos	12 mos		4 mos	12 mos		4 mos	12 mos
	0.57	0.34		1.06	0.71		48.4	44.5		27.2	29.8		6.61	7.82		16	15.7		26.3	25.7		14.3	13.5		19.4	19.4		3.95	2.41		13	11.9		18.6	23.3
	0.93	0.88		0.62	0.63		55.3	54.5		27.8	28.4		3.06	3.39		11.8	11.8		32.3	33.7		16.1	14		2.46	2.38		1.96	1.44		16.5	17.5		26.6	27.4
	0.68	1.58		0.66	0.36		69.8	69.7		20.6	15.9		3.23	1.69		4.93	10.6		30.4	35.8		23.4	15.3		8.37	4.97		0.39	2.14		26.7	13.6		5.3	24.2
	0.56	0.56		0.2	0.36		65.3	66.4		19.2	21.6		7	1.71		6.2	7.85		40.3	29.8		12.8	24.5		12.4	7.66		1.77	0.32		21.2	16.9		4.87	17.1
	1.87	0.58		0.15	0.14		67.2	26.6		15.5	14.1		4.5	1.06		10.6	55.8		38.2	31.1		16.4	7.92		8.26	3.21		1.81	3.47		16.7	28.7		12.6	23.6
	1.47	0.47		0.14	0.12		60.9	42.5		24	20.1		5.52	2.58		7.64	31.8		46	28.2		15	12.3		6.01	3.91		0.67	1.8		19.8	20.7		8.35	29
	0.55	1.47		0.26	0.49		24.5	49		16.5	31.9		1.09	3.58		55	13.1		31.3	41.5		10.4	12.3		2.87	5.75		3.46	0.87		23.6	13.2		24.9	20.8
	0.63	0.21		0.02	0.94		44	39.8		20	40.6		2.43	7.29		31	9.84		27.5	42		14.7	6.39		4.12	8.22		2.21	2.16		16.5	10		29.6	23.6
	0	0.88		0.66	0.23		58.9	52		8.41	29.1		29.5	3.21		0.89	14		24	34.8		9.1	12		3.3	3.81		1.69	2.61		22.5	20.1		6.7	22.4
	0.33	0.95		0.31	0.19		34.2	77.6		45.2	13.2		13.6	2.72		4.44	5.5		47.8	31.7		6.81	10.9		5.63	7.23		4.14	5.01		18.6	0.74		21.1	23
	1.35	1.75		0.1	0.25		49.9	87.6		30.7	6.34		2.58	0.99		15.1	3.81		37.3	46.2		11	21.6		4.04	6.73		2.91	5.77		33	6.73		16.5	8.65
	0.89	1.76		0.13	0.25		80.4	69.7		9.76	15.1		6.24	1.49		2.11	12.2		27.2	33.1		4.85	25		2.91	3.35		0.44	0.23		19.7	7.54		9.68	27.8
	1.63	0.69		0.1	0.51		74.1	56.5		14.4	25		4.84	5.15		4.82	11.5		34.5	41		24.2	16.9		5.06	4.06		2.25	3.72		24.9	13.3		6.87	17.7
	0.62	1.35		0	0.4		75.9	73.9		11.2	14		8.48	1.29		2.46	9.49		29.8	30.9		23.4	17.1		4.17	3.85		1.46	5.02		10.3	20.8		10.3	15.1
	0	0.3		0.18	0.75		68.4	46.6		5.41	22.7		22.5	2.58		0.64	25.5		12.7	23.5		2.55	6.66		2.87	0.74		5.79	2.96		6.34	17.3		15.7	35.2
	0.54	1.41		0.04	0.95		75.8	75.9		10.7	14.1		5.5	4.12		5.74	4.95		62	48.8		9.33	3.81		3.5	4.14			2.32			18.4			14
	0.63	0.22		0.43	1.03		72.6	73.2		11.4	14.8		4.89	2.82		8.53	8.06		46.6	50.6		9.64	8.93		8.54	4.17			0.92			17.5			11.4
	1.32	1.44		0.19	1		55.7	42.6		23.1	18.5		2.38	3.84		16.5	32.8			62.2			8.14			6.78			2.13			6.98			5.23
	1.5	1.39			0.26		72.4	51.1		15.2	25.4		2.16	3.16		8.78	18			62.2			7.51			2.93			1.35			9.21			13.2
		1.66			0.19			71.9			15.4			2.46			8.75			43.8			15.3			6.51			6.37			7.4			16.8
																																0.0579			0.0384
																																Exact			Exact
																																ns			*
Mann Whitney test																																No			Yes
P value		0.465			0.02			0.5925			0.3917			0.0192			0.0563			0.2864			0.9101			0.839			0.6568			Two-tailed			Two-tailed
Exact or approximate P value?		Exact			Exact			Exact			Exact			Exact			Exact			Exact			Exact			Exact			Exact			213 , 417			332 , 298
P value summary		ns			*			ns			ns			*			ns			ns			ns			ns			ns			93			88
Significantly different (P < 0.05)?		No			Yes			No			No			Yes			No			No			No			No			No
One- or two-tailed P value?		Two-tailed			Two-tailed			Two-tailed			Two-tailed			Two-tailed			Two-tailed			Two-tailed			Two-tailed			Two-tailed			Two-tailed
Sum of ranks in column A,B		353,5 , 426,5			272 , 469			399,5 , 380,5			349 , 431			463 , 317			312 , 468			287,5 , 415,5			327 , 376			330 , 373			256 , 374			12,60, n=15			19,70, n=15
Mann-Whitney U		163.5			101			170.5			159			107			122			134.5			166			163			136			21,60, n=20			13,45, n=20
																																9			-6.25
Difference between medians																																6.415			-5.43
Median of column A		0,6300, n=19			0,1850, n=18			65,30, n=19			16,50, n=19			4,890, n=19			7,640, n=19			32,30, n=17			12,80, n=17			4,170, n=17			1,960, n=15
Median of column B		0,9150, n=20			0,3800, n=20			55,50, n=20			19,30, n=20			2,770, n=20			11,65, n=20			35,30, n=20			12,30, n=20			4,155, n=20			2,240, n=20
Difference: Actual		0.285			0.195			-9.8			2.8			-2.12			4.01			3			-0.5			-0.015			0.28
Difference: Hodges-Lehmann		0.12			0.17			-2.65			2.7			-1.97			3.995			3.35			-0.35			-0.1			0.29

## Sheet: Fig 3C
Figure 3. S1-specific B cells are low but stable in frequency and progressively acquire a memory phenotype in children.
3C Children in 4 and 12 month
	TR			PB			N			SM			Uncov			MZ			IgG1			IgG2			IgG3			IgG4			IgA1			IgA2
	4 mos	12 mos		4 mos	12 mos		4 mos	12 mos		4 mos	12 mos		4 mos	12 mos		4 mos	12 mos		4 mos	12 mos		4 mos	12 mos		4 mos	12 mos		4 mos	12 mos		4 mos	12 mos		4 mos	12 mos
	1.99	1.66		0.8	0.85		69	70.2		15.7	15.1		8.58	8.08		5.14	4.93		35.8	34.3		7.91	9.54		27.4	26.9		1.81	1.23		8.33	8.59		12.6	14.4
	2.31	0.79		0.91	0.51		70.9	68.4		15.4	17		5.39	2.96		6.68	9.66		65.3	35.7		5.13	17.8		7.19	10.9		0.4	0.81		6.52	12		10.2	17.5
	0	1.22		0	0.32		100	76.4		0	11.3		0	3.19		0	6.79		0	46.7		0	10.3		0	13		0	0.56		0	8.59		0	17.4
	0.42	1.98		0.43	0.57		83.3	73.9		7.95	13.5		3.99	3.77		3.66	6.76		48	44.2		9.36	10.5		14.7	15.6		0.69	1.84		14.9	11.7		2.43	11.7
	1.47	2.05		0.64	0.61		76.8	63		10.6	15.9		6.9	2.59		4.07	16.3		47	42.4		8.24	8.08		18.5	3.99		1.51	1.57		15.6	14.3		2.88	22.6
	2.23	6.07		0.07	0.71		76.7	74.2		9.97	16.5		7.14	3.67		4.27	3.57		52.3	40.8		7.03	6		14.9	8.4		0.89	0.15		13.1	14.2		4.35	23.7
	2.35	0.97		0.97	1.19		60	71.5		17.7	16.4		2.21	5.85		17.8	4.7		46	53.3		9.45	8.69		3.84	15.4		2.15	0.81		11.3	0.28		21.2	9.58
	0	2.98		0.25	0.56		60.7	77.5		4.6	11.4		31.8	2.29		0.17	7.39		31.6	43.7		2.7	13.2		6.16	9.58		0.83	1.2		10.9	16.2		4.34	9.58
	2.37	8.19		0.36	6.96		75	65.3		11.7	12.2		9.47	1.93		1.81	14		53.7	50.8		8.18	7.29		14.8	10.6		2.05	2.13		15.5	8.51		12	12.8
	5.08	1.05		0.04	0.42		82.1	81.5		9.09	9.12		2.07	2.45		5.6	5.66		40.5	46.9		9.68	5.61		11.1	6.33		2.72	0.99		9.46	0.36		10.2	21.5
	4.96	0.74		0.19	0.56		79.2	77.2		10.2	11.8		1.9	3.29		7.44	6.45		57.9	35.5		6.88	11.5		6.3	11.9		1.62	1.84		15.3	0.43		12.5	19.6
	1.41	2.72		0.11	0.43		93.3	68.4		1.72	17.4		3.93	2.06		0.18	10.4		39.8	43.3		13.9	18.8		6.48	5.34		2.38	1.07		19.9	9.93		9.09	18.5
	1.74	2.72		0.16	0.43		80.5	68.4		8.36	17.4		6.94	2.06		2.58	10.4		34.6	43.3		13.6	18.8		13.3	5.34		1.79	1.07		13.8	9.93		4.72	18.5
	2.22	1.33		0.33	0.24		87.8	83.7		4.32	6.75		5.46	1.88		0.93	6.58		44.1	60.3		13.2	8.17		10.1	11.9		2.47	0.25		17.3	0.22		2.71	6.91
	1.24	1.97		0.57	0.56		83	85		6.62	7.02		7.47	3.13		1.23	3.68		57.7	47.2		6.24	7.16		6.48	5.61		1.1	2.16		5.78	9.39		8.25	11.7
	0.65	2.3		0.62	1.22		71.1	74.3		12	12.9		7.27	3.94		6.88	7.37		62.5	49.7		2.01	5.84		10.6	8.63		4.36	0.73		7.17	12.3		10.3	15.8
	1.89	2.21		0.87	0.63		78.3	78		9.09	10.1		5.66	3.09		4.22	7.33		43.9	60		11.5	2.86		19.3	9.44		0.09	0.47		6.6	6.83		7.49	6.32
	7.71	6.49			0.4		75.6	78		13.7	12		1.79	2.54		7.02	6.09		72.4	54.1		2.76	10.7		6.15	13.4			3.2			5.48			8.14
	5.44	4.96			0.7		79.5	80.3		10	10		1.28	1.67		7.64	6.55			72			2.35			6.67			0.25			7.91			7.53
		2.09			1.45			76			12.1			2.77			6.79			41			5.85			14.9			1.6			10.6			6.91
		1.88			0.83			64.9			20.3			4.28			8.47			49			4.87			10.4			1.14			14.8			11.7
Mann Whitney test
P value		0.673			0.0491			0.1218			0.0068			0.0641			0.047			0.9167			0.4899			0.9611			0.2909			0.1963			0.0038
Exact or approximate P value?		Exact			Exact			Exact			Exact			Exact			Exact			Exact			Exact			Exact			Exact			Exact			Exact
P value summary		ns			*			ns			**			ns			*			ns			ns			ns			ns			ns			**
Significantly different (P < 0.05)?		No			Yes			No			Yes			No			Yes			No			No			No			No			No			Yes
One- or two-tailed P value?		Two-tailed			Two-tailed			Two-tailed			Two-tailed			Two-tailed			Two-tailed			Two-tailed			Two-tailed			Two-tailed			Two-tailed			Two-tailed			Two-tailed
Sum of ranks in column A,B		373,5 , 446,5			264,5 , 476,5			447 , 373			291 , 529			458 , 362			289 , 531			364 , 416			335 , 445			362 , 418			368 , 373			376 , 365			235 , 506
Mann-Whitney U		183.5			111.5			142			101			131			99			185			164			187			142			134			82
Difference between medians
Median of column A		1,990, n=19			0,3600, n=17			78,30, n=19			9,970, n=19			5,460, n=19			4,220, n=19			46,50, n=18			8,045, n=18			10,35, n=18			1,620, n=17			11,30, n=17			8,250, n=17
Median of column B		2,050, n=21			0,5700, n=21			74,30, n=21			12,20, n=21			2,960, n=21			6,790, n=21			46,70, n=21			8,170, n=21			10,40, n=21			1,070, n=21			9,390, n=21			12,80, n=21
Difference: Actual		0.06			0.21			-4			2.23			-2.5			2.57			0.2			0.125			0.05			-0.55			-1.91			4.55
Difference: Hodges-Lehmann		0.24			0.26			-3.5			3.4			-2.26			3.1			-0.3			0.98			-0.15			-0.37			-2.6			6

## Sheet: Fig 3E
Figure 3. S1-specific B cells are low but stable in frequency and progressively acquire a memory phenotype in children.
3E S1+ B cells
	4 mos			12 mos			Adults			Children
	Adults	Children		Adults	Children		4 mos	12 mos		4 mos	12 mos
	0.06	0.12		0.03	0.1		0.06	0.03		0.12	0.1
	0.33	0.07		0.49	0.04		0.33	0.49		0.07
	0.18	0.06		0.08	0.02			0.08		0.06	0.04
	0.06	0.05		0.06	0.05					0.05	0.02
	0.01	0.09		0.12	0.1					0.09	0.05
	0.07	0.06		0.22	0.09		0.18	0.06		0.06
	0.24	0.13		0.1	0.04					0.13	0.1
	0.16	0.05		0.06	0.05		0.06				0.09
	0.05	0.03		0.16	0.12		0.01			0.05	0.04
	0.15	0.08		0.09	0.05		0.07	0.12		0.03	0.05
	0.12	0.05		0.04	0.09		0.24	0.22		0.08	0.12
	0.12	0.1		0.07	0.09			0.1			0.05
	0.18	0.14		0.16	0.04		0.16	0.06		0.05
	0.1	0.08		0.14	0.05		0.15	0.16		0.1	0.09
	0.33	0.06		0.03	0.05		0.12	0.09		0.14	0.09
	0.07	0.11		0.13	0.15		0.12	0.04		0.08	0.04
	0.11	0.04		0.19	0.09		0.18	0.07		0.06
	0.06	0.05		0.13	0.07		0.1	0.16			0.05
		0.04		0.05	0.04		0.07			0.11	0.05
				0.06	0.09			0.14			0.15
					0.05			0.03		0.04	0.09
								0.13		0.05	0.07
								0.19		0.04	0.04
								0.13			0.09
							0.11	0.05			0.05
							0.06	0.06
	Mann Whitney test			Mann Whitney test			Wilcoxon matched-pairs signed rank test			Wilcoxon matched-pairs signed rank test
	P value	0.0187		P value	0.0447		P value	0.2749		P value	0.1963
	Exact or approximate P value?	Exact		Exact or approximate P value?	Exact		Exact or approximate P value?	Exact		Exact or approximate P value?	Exact
	P value summary	*		P value summary	*		P value summary	ns		P value summary	ns
	Significantly different (P < 0.05)?	Yes		Significantly different (P < 0.05)?	Yes		Significantly different (P < 0.05)?	No		Significantly different (P < 0.05)?	No
	One- or two-tailed P value?	Two-tailed		One- or two-tailed P value?	Two-tailed		One- or two-tailed P value?	Two-tailed		One- or two-tailed P value?	Two-tailed
	Sum of ranks in column A,B	418,5 , 284,5		Sum of ranks in column A,B	496,5 , 364,5		Sum of positive, negative ranks	24,50 , -53,50		Sum of positive, negative ranks	31,50 , -73,50
	Mann-Whitney U	94.5		Mann-Whitney U	133.5		Sum of signed ranks (W)	-29		Sum of signed ranks (W)	-42
							Number of pairs	13		Number of pairs	15
	Difference between medians			Difference between medians			Number of ties (ignored)	1		Number of ties (ignored)	1
	Median of column A	0,1150, n=18		Median of column A	0,09500, n=20
	Median of column B	0,06000, n=19		Median of column B	0,05000, n=21		Median of differences			Median of differences
	Difference: Actual	-0.055		Difference: Actual	-0.045		Median	-0.03		Median	-0.02
	Difference: Hodges-Lehmann	-0.04		Difference: Hodges-Lehmann	-0.03
							How effective was the pairing?			How effective was the pairing?
							rs (Spearman)	0.4944		rs (Spearman)	0.5005
							P value (one tailed)	0.0437		P value (one tailed)	0.0296
							P value summary	*		P value summary	*
							Was the pairing significantly effective?	Yes		Was the pairing significantly effective?	Yes

## Sheet: Fig 3F
Figure 3. S1-specific B cells are low but stable in frequency and progressively acquire a memory phenotype in children.
3F S1 IgG production in vitro
		4 mos			12 mos
		Adults	Children		Adults	Children
positive		21	14		16	15
negative		3	7		3	6

## Sheet: Fig 3H
Figure 3. S1-specific B cells are low but stable in frequency and progressively acquire a memory phenotype in children.
3H CD27+ B cells
	4 mos			12 mos			Adults			Children
	Adults	Children		Adults	Children		4 mos	12 mos		4 mos	12 mos
	30	39.5		33.3	47.8		30	33.3		39.5	47.8
	62.8	50		66.7	62.5		62.8	66.7		50
	35.1	7.69		37.5	0			37.5			62.5
	17.6	40		28.6	12.5
	50	21.7		76.9	82.4
	80	75		47.6	62.5		35.1	28.6		7.69	0
	77.1	33.3		70	16.7					40	12.5
	64.9	7.69		33.3	60		17.6			21.7
	18.2	42.9		53.3	85.5		50			75	82.4
	78.6	25		56.2	63.2		80	76.9			62.5
	37.5	30		20	60		77.1	47.6		33.3	16.7
	15.4	16.2		60	60			70		7.69	60
	57.1	20		53.8	12.5		64.9	33.3		42.9	85.5
	50	20		75.6	47.8		78.6	53.3			63.2
	43.6	30		100	57.1		37.5	56.2		25
	25	33.3		65	65.5		15.4	20		30	60
	50	44.4		62.3	60		57.1	60		16.2	60
	90.9	27.3		89.3	76.9		50	53.8		20	12.5
				57.1	35.3		25			20
				30.8	87.5			75.6			47.8
					44.4			100		30	57.1
								65			65.5
								62.3		33.3	60
								89.3		44.4	76.9
							50	57.1		27.3	35.3
							90.9	30.8			87.5
											44.4
	Mann Whitney test			Mann Whitney test			Wilcoxon matched-pairs signed rank test			Wilcoxon matched-pairs signed rank test
	P value	0.0199		P value	0.9229		P value	0.5417		P value	0.0419
	Exact or approximate P value?	Exact		Exact or approximate P value?	Exact		Exact or approximate P value?	Exact		Exact or approximate P value?	Exact
	P value summary	*		P value summary	ns		P value summary	ns		P value summary	*
	Significantly different (P < 0.05)?	Yes		Significantly different (P < 0.05)?	No		Significantly different (P < 0.05)?	No		Significantly different (P < 0.05)?	Yes
	One- or two-tailed P value?	Two-tailed		One- or two-tailed P value?	Two-tailed		One- or two-tailed P value?	Two-tailed		One- or two-tailed P value?	Two-tailed
	Sum of ranks in column A,B	406 , 260		Sum of ranks in column A,B	424 , 437		Sum of positive, negative ranks	36,00 , -55,00		Sum of positive, negative ranks	85,00 , -20,00
	Mann-Whitney U	89		Mann-Whitney U	206		Sum of signed ranks (W)	-19		Sum of signed ranks (W)	65
							Number of pairs	13		Number of pairs	14
	Difference between medians			Difference between medians			Number of ties (ignored)	0		Number of ties (ignored)	0
	Median of column A	50,00, n=18		Median of column A	56,65, n=20
	Median of column B	30,00, n=18		Median of column B	60,00, n=21		Median of differences			Median of differences
	Difference: Actual	-20		Difference: Actual	3.35		Median	2.9		Median	17.5
	Difference: Hodges-Lehmann	-17.21		Difference: Hodges-Lehmann	-1.5
							How effective was the pairing?			How effective was the pairing?
							rs (Spearman)	0.3278		rs (Spearman)	0.4788
							P value (one tailed)	0.1358		P value (one tailed)	0.0423
							P value summary	ns		P value summary	*
							Was the pairing significantly effective?	No		Was the pairing significantly effective?	Yes
