# Supplementary material for: High antibody levels and reduced cellular response in children up to one year after SARS-CoV-2 infection
Source: Nat Commun. 2022 Nov 28;13:7315. doi: 10.1038/s41467-022-35055-1 (PMC9701757; doi:10.1038/s41467-022-35055-1)
Supplement: Supplementary file 4 — Source Data [file 41467_2022_35055_MOESM4_ESM.zip › Source Data/Fig 4.xlsx]

## Sheet: Fig 4 A CD4+
Fig 4 Low but stable S1 Specific T cell response one year after SARS-CoV-2 infection in children
Fig 4 Spike 1 Stimulation adults (A) / children (C) at 4 month (T1) and 12 month (T2) after infection
Fig 4 A: CD4+ T-cells		%CD137+ CD69+ of CD4+ after 4d Stim with Spike 1 PepMix
	1. T1 (4 mos)				2. T2 (12 mos)				Spike 1 adults				Spike 1 children				Difference T1 vs T2
	Adults	Children			Adults	Children			4 mos	12 mos			4 mos	12 mos			Adults	Children
	0.15	0.2			0.31	0.18			0.33	0.31			0.63	0.18			-0.02	-0.45
	0.14	0.06			0.85	0.57			1.31	0.85			0.75	0.57			-0.46	-0.18
	1.04	0.2			0.51	0.11			0.4				0.19	0.11			0	-0.08
	0.25	0.41			0.3	0.13			0.51	0.51			0.2				0.15	0.02
	0.37	0.51			2.22	0.1			0.15				0.06				1.32	-0.13
	0.78	0.11			0.17	0.27			0.14				0.11	0.13			-0.06	-0.03
	0.81	0.37			0.27	0.19			0.15	0.3			0.23	0.1			0.12	-0.04
	0.4	0.19			0.28	0.06			0.16				0.53				-0.54	-0.07
	0.51	0.19			0.5	0.17			0.5				0.3	0.27			0.14	-0.11
	0.4	0.41			0.25	0.37			0.58				0.23	0.19			-0.87	0.04
	0.2	0.13			0.51	0.15			0.9	2.22			0.13	0.06			-0.07	-0.04
	0.61	0.4			0.16	0.14			0.23	0.17			0.28	0.17			-0.3	0.02
	0.55	0.12			0.31	0.04			0.15	0.27			0.33	0.37			0.05	-0.33
	0.23	0.13			0.6	0.15			0.82	0.28			0.19	0.15			0.06	0.02
	0.16	0.17			0.34	0.14			0.42				0.4				-0.97	-0.03
	1.12	0.23			0.07	0.16			0.36	0.5			0.12	0.14			0.02	-0.04
	1.2	0.19			0.27	0.1			1.12	0.25			0.37	0.04			-0.21	-0.09
	0.28	0.53			0.16	0.27				0.51			0.13	0.15			-0.35	-0.14
	0.15	0.11			0.43	0.19			0.23	0.16			0.17	0.14			-0.41	-0.22
	0.5	0.23			0.4	0.12			0.61	0.31			0.2	0.16			0.18	-0.03
	0.58	0.28			0.44	0.1			0.55	0.6			0.19	0.1			-0.07	-0.01
	0.15	0.33			0.17	0.17			1.2				0.41	0.27			-0.13	-0.34
	0.82	0.3			0.07	0.04			0.28	0.34			0.41	0.19				-0.07
	0.42	0.15							1.04	0.07			0.15	0.12
	0.36	0.11							0.25	0.27			0.11	0.1
	0.9	0.63							0.37	0.16			0.51	0.17
	0.23	0.75							0.78	0.43			0.11	0.04
	0.26								0.81	0.4
	0.24								0.26	0.44
	0.33								0.24	0.17
	1.31								0.4
									0.2	0.07
	Table Analyzed	adults children T1 CD4			Table Analyzed	adults children T2 CD4			Table Analyzed	CD4 Spike 1 adults			Table Analyzed	CD4 Spike 1 children			Table Analyzed	Diff T2-T1 CD4
	Column B	C			Column B	C			Column B	12 mos			Column B	12 mos			Column B	C
	vs.	vs,			vs.	vs,			vs.	vs,			vs.	vs,			vs.	vs,
	Column A	A			Column A	A			Column A	4 mos			Column A	4 mos			Column A	A
	Mann Whitney test				Mann Whitney test				Wilcoxon matched-pairs signed rank test				Wilcoxon matched-pairs signed rank test				Mann Whitney test
	P value	0.0034			P value	0.0002			P value	0.1258			P value	<0,0001			P value	0.7399
	Exact or approximate P value?	Exact			Exact or approximate P value?	Exact			Exact or approximate P value?	Exact			Exact or approximate P value?	Exact			Exact or approximate P value?	Exact
	P value summary	**			P value summary	***			P value summary	ns			P value summary	****			P value summary	ns
	Significantly different (P < 0.05)?	Yes			Significantly different (P < 0.05)?	Yes			Significantly different (P < 0.05)?	No			Significantly different (P < 0.05)?	Yes			Significantly different (P < 0.05)?	No
	One- or two-tailed P value?	Two-tailed			One- or two-tailed P value?	Two-tailed			One- or two-tailed P value?	Two-tailed			One- or two-tailed P value?	Two-tailed			One- or two-tailed P value?	Two-tailed
	Sum of ranks in column A,B	1100 , 611,5			Sum of ranks in column A,B	704 , 377			Sum of positive, negative ranks	71,00 , -160,0			Sum of positive, negative ranks	18,50 , -257,5			Sum of ranks in column A,B	521 , 514
	Mann-Whitney U	233.5			Mann-Whitney U	101			Sum of signed ranks (W)	-89			Sum of signed ranks (W)	-239			Mann-Whitney U	238
									Number of pairs	22			Number of pairs	23
	Difference between medians				Difference between medians				Number of ties (ignored)	1			Number of ties (ignored)	0			Difference between medians
	Median of column A	0,4000, n=31			Median of column A	0,3100, n=23											Median of column A	-0,06500, n=22
	Median of column B	0,2000, n=27			Median of column B	0,1500, n=23			Median of differences				Median of differences				Median of column B	-0,07000, n=23
	Difference: Actual	-0.2			Difference: Actual	-0.16			Median	-0.065			Median	-0.07			Difference: Actual	-0.005
	Difference: Hodges-Lehmann	-0.14			Difference: Hodges-Lehmann	-0.16											Difference: Hodges-Lehmann	-0.015

## Sheet: Fig 4 B CD8+
Fig 4 Low but stable S1 Specific T cell response one year after SARS-CoV-2 infection in children
Spike 1 Stimulation adults (A) / children (C) at 4 month (T1) and 12 month (T2) after infection
Fig 4 B: CD8+ T-cells		%CD137+ CD69+ of CD8+ after 4d Stim with Spike 1 PepMix
	1. T1 (4 mos)				2. T2 (12 mos)				Spike 1 adults				Spike 1 children				Difference T1 vs T2
	Adults	Children			Adults	Children			4 mos	12 mos			4 mos	12 mos			Adults	Children
	0.03	0.1			0.18	0			0.23	0.18			0.09	0			-0.05
	0.04	0.03			0.56	0.24			0.63	0.56			0.42	0.24			-0.07	-0.09
	0.25	0.04			0.28	0			0.08				0.01	0			-0.24	-0.18
	0.04	0.03			0.14	0.02			0.52	0.28			0.1				0.05	-0.01
	0.12	0.05			0.72	0.03			0.03				0.03				0.54	0
	0.08	0.02			0.78	0.04			0.04				0.02	0.02			0.59	0.02
	0.31	0.19			0	0.06			0.09	0.14			0.01	0.03			-0.04	-0.12
	0.08	0			0.02	0.01			0.02				0.17				-0.31	-0.01
	0.52	0.01			0.03	0			0.21				0.16	0.04			-0.05	-0.22
	0.02	0.2			0.2	0.2			0.66				0.07	0.06			-1.28	0
	0.05	0.23			0.3	0.09			0.18	0.72			0.23	0.01			-0.05	0.13
	0.12	0.14			0	0.13			0.19	0.78			0	0			-0.04	0.09
	0.11	0.19			0.08	0.07			0.04	0			0.07	0.2			0	-0.06
	0.05	0.01			0.11	0.01			0.33	0.02			0	0.09			0.04	-0.12
	0.02	0.18				0			0.26				0.14				-0.07	0
	1.48	0.07			0.12	0			0.08	0.03			0.19	0.13			0	-0.18
	0.25	0.01			0.18	0			1.48	0.2			0.19	0.07			0	-0.04
	0.08	0.17			0.04	0.29				0.3			0.01	0.01			-0.05	-0.01
	0.04	0.02			0.12	0.12			0.05	0			0.18	0			-0.13	0.26
	0.21	0.01			0.03	0			0.12	0.08			0.04	0			-0.01	-0.08
	0.66	0			0.18	0.1			0.11	0.11			0.01	0			0	0
	0.09	0.07			0.14	0.02			0.25				0.03	0.29			-0.05	0.06
	0.33	0.16			0.03	0			0.08	0.12			0.2	0.12				-0.03
	0.26	0			0				0.25	0.18			0	0				-0.02
	0.08	0.04							0.04	0.04			0.04	0.1
	0.18	0.09							0.12	0.12			0.05	0.02
	0.19	0.42							0.08	0.03			0.02	0
	0.15								0.31	0.18
	0.03								0.15	0.14
	0.23								0.03	0.03
	0.63								0.02
									0.05	0
	Table Analyzed	adults children T1 CD8			Table Analyzed	adults children T2 CD8			Table Analyzed	CD8 Spike 1 adults			Wilcoxon matched-pairs signed rank test				Table Analyzed	Diff T2-T1 CD8
													P value	0.1474
	Column B	C			Column B	C			Column B	12 mos			Exact or approximate P value?	Exact			Column B	C
	vs.	vs,			vs.	vs,			vs.	vs,			P value summary	ns			vs.	vs,
	Column A	A			Column A	A			Column A	4 mos			Significantly different (P < 0.05)?	No			Column A	A
													One- or two-tailed P value?	Two-tailed
	Mann Whitney test				Mann Whitney test				Wilcoxon matched-pairs signed rank test				Sum of positive, negative ranks	58,50 , -131,5			Mann Whitney test
	P value	0.0085			P value	0.0102			P value	0.0677			Sum of signed ranks (W)	-73			P value	0.6803
	Exact or approximate P value?	Exact			Exact or approximate P value?	Exact			Exact or approximate P value?	Exact			Number of pairs	23			Exact or approximate P value?	Exact
	P value summary	**			P value summary	*			P value summary	ns			Number of ties (ignored)	4			P value summary	ns
	Significantly different (P < 0.05)?	Yes			Significantly different (P < 0.05)?	Yes			Significantly different (P < 0.05)?	No							Significantly different (P < 0.05)?	No
	One- or two-tailed P value?	Two-tailed			One- or two-tailed P value?	Two-tailed			One- or two-tailed P value?	Two-tailed			Median of differences				One- or two-tailed P value?	Two-tailed
	Sum of ranks in column A,B	1082 , 629,5			Sum of ranks in column A,B	655,5 , 425,5			Sum of positive, negative ranks	43,50 , -127,5			Median	-0.01			Sum of ranks in column A,B	487,5 , 547,5
	Mann-Whitney U	251.5			Mann-Whitney U	149.5			Sum of signed ranks (W)	-84							Mann-Whitney U	234.5
									Number of pairs	22			How effective was the pairing?
	Difference between medians				Difference between medians				Number of ties (ignored)	4			rs (Spearman)	0.4225			Difference between medians
	Median of column A	0,1200, n=31			Median of column A	0,1200, n=23							P value (one tailed)	0.0223			Median of column A	-0,04500, n=22
	Median of column B	0,05000, n=27			Median of column B	0,02000, n=23			Median of differences				P value summary	*			Median of column B	-0,01000, n=23
	Difference: Actual	-0.07			Difference: Actual	-0.1			Median	-0.045			Was the pairing significantly effective?	Yes			Difference: Actual	0.035
	Difference: Hodges-Lehmann	-0.05			Difference: Hodges-Lehmann	-0.07											Difference: Hodges-Lehmann	0.01
