# Supplementary material for: High antibody levels and reduced cellular response in children up to one year after SARS-CoV-2 infection
Source: Nat Commun. 2022 Nov 28;13:7315. doi: 10.1038/s41467-022-35055-1 (PMC9701757; doi:10.1038/s41467-022-35055-1)
Supplement: Supplementary file 4 — Source Data [file 41467_2022_35055_MOESM4_ESM.zip › Source Data/Fig 5.xlsx]

## Sheet: Fig 5 A
Fig 5 Phenotype and function of S1-specific T cells
A. CD4+ T memory cells (S1 specific stimulation) in children and adults 4 month after infection
		naive		CM		EM		TEM
		adults	children	adults	children	adults	children	adults	children
		0.79	0.41	16.09	33.94	83.11	63.27	0	0.83
		3.16	1.97	46.84	20	48.67	75.64	1.33	1.03
		1.21	1.52	19.32	29.63	79.28	67.01	0.2	0.19
		3.02	3.53	28.62	14.69	68.36	82.94	0	1.42
		4.82	1.93	25.9	16.37	69.28	81.16	0	1.23
		0	1.39	21.93	10.7	78.07	88.48	0	0.41
		1.79	0.91	23.08	16.83	74.36	73.14	0.77	4.53
		2.12	3.18	34.55	27.04	63.03	66.97	0.3	1.08
		0.88	7.26	15.7	23.43	83.42	74.27	0	0.84
		1.64	1.46	21.66	21.87	76.37	74.64	0.33	1.17
		4.35	5.5	43.44	22.22	51.99	74.88	0.22	0.97
		1.79	1.68	19.2	19.57	78.35	77.87	0.67	0
		2.68	4.92	28.09	27.24	68.9	68.59	0.33	0.64
		0.45	1.97	28.88	19.15	70.67	79.64	0	0.3
		4.68	1.49	31.12	24.52	63.75	72.93	0.45	0.64
		1.8	0.95	25.06	27.95	73.15	69.69	0	0.39
		0.15	1.36	10.79	17.51	88.9	80.64	0.15	0.17
		0.36	10.04	23.8	19.75	75.84	77.28	0	0
		2.1	2.02	41.53	24.31	56.26	75.17	0.11	0
		1.91	2.55	22.31	14.95	69.35	82.74	1.08	1.07
		0.56	2.96	24.85	11.94	74.49	85.93	0.1	0.64
		1.54	0.52	28.39	21.17	69.79	76.6	0.28	0.84
		0.11	1.23	14.2	17.97	85.7	80.51	0	0
		5.52	3.33	28.22	26.05	66.26	70.17	0	0.42
		1.92	4.56	20.38	29.12	77.7	63.51	0	2.81
		0.14	1.25	9.04	13.58	90.82	83.12	0	1.28
		1.78	2.33	39.74	18.98	58.48	78.31	0	1.36
		1.71		26.67		70.7		0.93
		2.37		34.47		62.87		0.3
		3.58		28.1		68.32		0
		5.92		25.35		68.73		0
		Table Analyzed	Naiv Mem Spike 1 spec, CD4 all in one	Table Analyzed	Naiv Mem Spike 1 spec, CD4 all in one	Table Analyzed	Naiv Mem Spike 1 spec, CD4 all in one	Table Analyzed	Naiv Mem Spike 1 spec, CD4 all in one
		Column B	naive children	Column D	CM children	Column F	Data Set-F	Column H	Data Set-H
		vs.	vs,	vs.	vs,	vs.	vs,	vs.	vs,
		Column A	naive adults	Column C	CM adults	Column E	EM	Column G	TEM
		Mann Whitney test		Mann Whitney test		Mann Whitney test		Mann Whitney test
		P value	0.3834	P value	0.0211	P value	0.0808	P value	0.0001
		Exact or approximate P value?	Exact	Exact or approximate P value?	Exact	Exact or approximate P value?	Exact	Exact or approximate P value?	Exact
		P value summary	ns	P value summary	*	P value summary	ns	P value summary	***	very small populations - p value not impactful
		Significantly different (P < 0.05)?	No	Significantly different (P < 0.05)?	Yes	Significantly different (P < 0.05)?	No	Significantly different (P < 0.05)?	Yes
		One- or two-tailed P value?	Two-tailed	One- or two-tailed P value?	Two-tailed	One- or two-tailed P value?	Two-tailed	One- or two-tailed P value?	Two-tailed
		Sum of ranks in column A,B	858 , 853	Sum of ranks in column C,D	1062 , 649	Sum of ranks in column E,F	802 , 909	Sum of ranks in column G,H	677,5 , 1034
		Mann-Whitney U	362	Mann-Whitney U	271	Mann-Whitney U	306	Mann-Whitney U	181.5
		Difference between medians		Difference between medians		Difference between medians		Difference between medians
		Median of column A	1,790, n=31	Median of column C	25,35, n=31	Median of column E	70,67, n=31	Median of column G	0,1000, n=31
		Median of column B	1,970, n=27	Median of column D	20,00, n=27	Median of column F	75,64, n=27	Median of column H	0,8300, n=27
		Difference: Actual	0.18	Difference: Actual	-5.35	Difference: Actual	4.97	Difference: Actual	0.73
		Difference: Hodges-Lehmann	0.31	Difference: Hodges-Lehmann	-4.57	Difference: Hodges-Lehmann	4.41	Difference: Hodges-Lehmann	0.53

## Sheet: Fig 5 B
Fig 5 Phenotype and function of S1-specific T cells
B. CD4+ T memory cells (S1 specific stimulation) in adults 4 and 12 month after infection
Adults
		naive		CM		EM		TEM
		4 mos	12 mos	4 mos	12 mos	4 mos	12 mos	4 mos	12 mos
		0.79	0.63	16.09	26.02	83.11	73.35	0	0
		3.16	3.59	46.84	48.66	48.67	46.96	1.33	0.8
		1.21	1.52	19.32	39.99	79.28	58.4	0.2	0.09
		3.02	1.18	28.62	23.41	68.36	75.41	0	0
		4.82		25.9		69.28		0
		0		21.93		78.07		0
		1.79	4	23.08	32	74.36	63.05	0.77	0.95
		2.12		34.55		63.03		0.3
		0.88		15.7		83.42		0
		1.64		21.66		76.37		0.33
		4.35	4.23	43.44	37.85	51.99	57.89	0.22	0.03
		1.79	4.49	19.2	22.3	78.35	72.51	0.67	0.7
		2.68	2.1	28.09	28.02	68.9	69.88	0.33	0
		0.45	0.49	28.88	42.16	70.67	57.35	0	0
		4.68	2.6	31.12	23.18	63.75	73.88	0.45	0.35
		1.8	0.48	25.06	27.1	73.15	72.26	0	0.16
		0.15	1.45	10.79	23.41	88.9	75.14	0.15	0
		0.36	1.58	23.8	40.46	75.84	57.96	0	0
		2.1	0.41	41.53	29.38	56.26	70.15	0.11	0.06
		1.91	0.25	22.31	22.66	69.35	76.85	1.08	0.25
		0.56	4.52	24.85	31.67	74.49	63.57	0.1	0.23
		1.54	2.9	28.39	21.93	69.79	74.76	0.28	0.41
		0.11	1.75	14.2	47.57	85.7	50.68	0	0
		5.52	5.7	28.22	60.57	66.26	33.49	0	0.24
		1.92	1.54	20.38	17.69	77.7	80.38	0	0.38
		0.14	0.55	9.04	14.36	90.82	85.09	0	0
		1.78	4.36	39.74	59.65	58.48	35.87	0	0.12
		1.71	1.23	26.67	18.36	70.7	80.1	0.93	0.31
		2.37	2.74	34.47	41.03	62.87	56.07	0.3	0.17
		3.58	1.92	28.1	17.95	68.32	78.21	0	1.92
		5.92	3.02	25.35	22.46	68.73	73.43	0	1.08
		Table Analyzed	Naiv Mem Spike 1 adults CD4+ 4mos_12mos	Table Analyzed	Naiv Mem Spike 1 adults CD4+ 4mos_12mos	Table Analyzed	Naiv Mem Spike 1 adults CD4+ 4mos_12mos	Table Analyzed	Naiv Mem Spike 1 adults CD4+ 4mos_12mos
		Column B	naive T2	Column D	CM T2	Column F	EM T2	Column H	TEM T2
		vs.	vs,	vs.	vs,	vs.	vs,	vs.	vs,
		Column A	naive T1	Column C	CM T1	Column E	EM T1	Column G	TEM T1
		Wilcoxon matched-pairs signed rank test		Wilcoxon matched-pairs signed rank test		Wilcoxon matched-pairs signed rank test		Wilcoxon matched-pairs signed rank test
		P value	0.8366	P value	0.0842	P value	0.1227	P value	0.9272
		Exact or approximate P value?	Exact	Exact or approximate P value?	Exact	Exact or approximate P value?	Exact	Exact or approximate P value?	Exact
		P value summary	ns	P value summary	ns	P value summary	ns	P value summary	ns
		Significantly different (P < 0.05)?	No	Significantly different (P < 0.05)?	No	Significantly different (P < 0.05)?	No	Significantly different (P < 0.05)?	No
		One- or two-tailed P value?	Two-tailed	One- or two-tailed P value?	Two-tailed	One- or two-tailed P value?	Two-tailed	One- or two-tailed P value?	Two-tailed
		Sum of positive, negative ranks	184,0 , -167,0	Sum of positive, negative ranks	244,0 , -107,0	Sum of positive, negative ranks	114,0 , -237,0	Sum of positive, negative ranks	108,0 , -102,0
		Sum of signed ranks (W)	17	Sum of signed ranks (W)	137	Sum of signed ranks (W)	-123	Sum of signed ranks (W)	6
		Number of pairs	26	Number of pairs	26	Number of pairs	26	Number of pairs	26
		Number of ties (ignored)	0	Number of ties (ignored)	0	Number of ties (ignored)	0	Number of ties (ignored)	6
		Median of differences		Median of differences		Median of differences		Median of differences
		Median	0.11	Median	2.57	Median	-3.72	Median	0
		Table Analyzed	Naiv Mem Spike 1 adults CD4+ 4mos_12mos	Table Analyzed	Naiv Mem Spike 1 adults CD4+ 4mos_12mos	Table Analyzed	Naiv Mem Spike 1 adults CD4+ 4mos_12mos	Table Analyzed	Naiv Mem Spike 1 adults CD4+ 4mos_12mos
		Column B	Data Set-B	Column D	Data Set-D	Column F	Data Set-F	Column H	Data Set-H
		vs.	vs,	vs.	vs,	vs.	vs,	vs.	vs,
		Column A	naive	Column C	CM	Column E	EM	Column G	TEM
		Mann Whitney test		Mann Whitney test		Mann Whitney test		Mann Whitney test
		P value	0.7176	P value	0.1837	P value	0.2542	P value	0.345
		Exact or approximate P value?	Exact	Exact or approximate P value?	Exact	Exact or approximate P value?	Exact	Exact or approximate P value?	Exact
		P value summary	ns	P value summary	ns	P value summary	ns	P value summary	ns
		Significantly different (P < 0.05)?	No	Significantly different (P < 0.05)?	No	Significantly different (P < 0.05)?	No	Significantly different (P < 0.05)?	No
		One- or two-tailed P value?	Two-tailed	One- or two-tailed P value?	Two-tailed	One- or two-tailed P value?	Two-tailed	One- or two-tailed P value?	Two-tailed
		Sum of ranks in column A,B	876 , 777	Sum of ranks in column C,D	815,5 , 837,5	Sum of ranks in column E,F	971 , 682	Sum of ranks in column G,H	841,5 , 811,5
		Mann-Whitney U	380	Mann-Whitney U	319.5	Mann-Whitney U	331	Mann-Whitney U	345.5
		Difference between medians		Difference between medians		Difference between medians		Difference between medians
		Median of column A	1,790, n=31	Median of column C	25,35, n=31	Median of column E	70,67, n=31	Median of column G	0,1000, n=31
		Median of column B	1,835, n=26	Median of column D	27,56, n=26	Median of column F	71,21, n=26	Median of column H	0,1650, n=26
		Difference: Actual	0.045	Difference: Actual	2.21	Difference: Actual	0.535	Difference: Actual	0.065
		Difference: Hodges-Lehmann	0.14	Difference: Hodges-Lehmann	3.455	Difference: Hodges-Lehmann	-4.24	Difference: Hodges-Lehmann	0

## Sheet: Fig 5 C
Fig 5 Phenotype and function of S1-specific T cells
C. CD4+ T memory cells (S1 specific stimulation) in children 4 and 12 month after infection
Children
		naive		CM		EM		TEM
		4 mos	12 mos	4 mos	12 mos	4 mos	12 mos	4 mos	12 mos
		0.41	1.88	33.94	27.46	63.27	69.25	0.83	1.41
		1.97	1.76	20	29.44	75.64	67.81	1.03	0.99
		1.52		29.63		67.01		0.19
		3.53	0	14.69	11.03	82.94	88.97	1.42	0
		1.93		16.37		81.16		1.23
		1.39	4.49	10.7	27.25	88.48	67.7	0.41	0.56
		0.91	4.08	16.83	25.17	73.14	68.03	4.53	2.72
		3.18		27.04		66.97		1.08
		7.26	6.51	23.43	24.26	74.27	68.24	0.84	0.99
		1.46		21.87		74.64		1.17
		5.5	1.04	22.22	26.82	74.88	71.8	0.97	0.35
		1.68	2.61	19.57	20.2	77.87	76.55	0	0.65
		4.92	4.43	27.24	23.27	68.59	71.75	0.64	0.55
		1.97	5.08	19.15	43.73	79.64	50.85	0.3	0.34
		1.49		24.52		72.93		0.64
		0.95	3.46	27.95	24.24	69.69	71.86	0.39	0.43
		1.36	3.59	17.51	34.31	80.64	61.44	0.17	0.65
		10.04	6.35	19.75	12.71	77.28	80.27	0	0.67
		2.02		24.31		75.17		0
		2.55	3.57	14.95	13.46	82.74	82.14	1.07	0.82
		2.96	6.53	11.94	22.04	85.93	70.2	0.64	1.22
		0.52	1.68	21.17	17.75	76.6	77.7	0.84	2.88
		1.23	4.82	17.97	21.81	80.51	71.1	0	2.27
		3.33	2.74	26.05	16.41	70.17	79.64	0.42	1.22
		4.56	7.69	29.12	34.41	63.51	54.25	2.81	3.64
		1.25	7.48	13.58	36.41	83.12	55.61	1.28	0.5
		2.33		18.98		78.31		1.36
		Table Analyzed	Naiv Mem Spike 1 children CD4+ 4mos_12mos	Table Analyzed	Naiv Mem Spike 1 children CD4+ 4mos_12mos	Table Analyzed	Naiv Mem Spike 1 children CD4+ 4mos_12mos	Table Analyzed	Naiv Mem Spike 1 children CD4+ 4mos_12mos
		Column B	naive T2	Column D	CM T2	Column F	EM T2	Column H	TEM T2
		vs.	vs,	vs.	vs,	vs.	vs,	vs.	vs,
		Column A	naive T1	Column C	CM T1	Column E	EM T1	Column G	TEM T1
		Wilcoxon matched-pairs signed rank test		Wilcoxon matched-pairs signed rank test		Wilcoxon matched-pairs signed rank test		Wilcoxon matched-pairs signed rank test
		P value	0.2774	P value	0.1327	P value	0.0495	P value	0.2415
		Exact or approximate P value?	Exact	Exact or approximate P value?	Exact	Exact or approximate P value?	Exact	Exact or approximate P value?	Exact
		P value summary	ns	P value summary	ns	P value summary	*	P value summary	ns
		Significantly different (P < 0.05)?	No	Significantly different (P < 0.05)?	No	Significantly different (P < 0.05)?	Yes	Significantly different (P < 0.05)?	No
		One- or two-tailed P value?	Two-tailed	One- or two-tailed P value?	Two-tailed	One- or two-tailed P value?	Two-tailed	One- or two-tailed P value?	Two-tailed
		Sum of positive, negative ranks	135,0 , -75,00	Sum of positive, negative ranks	146,0 , -64,00	Sum of positive, negative ranks	52,50 , -157,5	Sum of positive, negative ranks	137,0 , -73,00
		Sum of signed ranks (W)	60	Sum of signed ranks (W)	82	Sum of signed ranks (W)	-105	Sum of signed ranks (W)	64
		Number of pairs	20	Number of pairs	20	Number of pairs	20	Number of pairs	20
		Number of ties (ignored)	0	Number of ties (ignored)	0	Number of ties (ignored)	0	Number of ties (ignored)	0
		Median of differences		Median of differences		Median of differences		Median of differences
		Median	1.09	Median	2.335	Median	-4.095	Median	0.15
		Table Analyzed	Naiv Mem Spike 1 children CD4+ 4mos_12mos	Table Analyzed	Naiv Mem Spike 1 children CD4+ 4mos_12mos	Table Analyzed	Naiv Mem Spike 1 children CD4+ 4mos_12mos	Table Analyzed	Naiv Mem Spike 1 children CD4+ 4mos_12mos
		Column B	Data Set-B	Column D	Data Set-D	Column F	Data Set-F	Column H	Data Set-H
		vs.	vs,	vs.	vs,	vs.	vs,	vs.	vs,
		Column A	naive	Column C	CM	Column E	EM	Column G	TEM
		Mann Whitney test		Mann Whitney test		Mann Whitney test		Mann Whitney test
		P value	0.0663	P value	0.1538	P value	0.0355	P value	0.3956
		Exact or approximate P value?	Exact	Exact or approximate P value?	Exact	Exact or approximate P value?	Exact	Exact or approximate P value?	Exact
		P value summary	ns	P value summary	ns	P value summary	*	P value summary	ns
		Significantly different (P < 0.05)?	No	Significantly different (P < 0.05)?	No	Significantly different (P < 0.05)?	Yes	Significantly different (P < 0.05)?	No
		One- or two-tailed P value?	Two-tailed	One- or two-tailed P value?	Two-tailed	One- or two-tailed P value?	Two-tailed	One- or two-tailed P value?	Two-tailed
		Sum of ranks in column A,B	562,5 , 565,5	Sum of ranks in column C,D	581 , 547	Sum of ranks in column E,F	745,5 , 382,5	Sum of ranks in column G,H	608 , 520
		Mann-Whitney U	184.5	Mann-Whitney U	203	Mann-Whitney U	172.5	Mann-Whitney U	230
		Difference between medians		Difference between medians		Difference between medians		Difference between medians
		Median of column A	1,970, n=27	Median of column C	20,00, n=27	Median of column E	75,64, n=27	Median of column G	0,8300, n=27
		Median of column B	3,100, n=20	Median of column D	24,25, n=20	Median of column F	70,65, n=20	Median of column H	0,7450, n=20
		Difference: Actual	1.13	Difference: Actual	4.25	Difference: Actual	-4.99	Difference: Actual	-0.085
		Difference: Hodges-Lehmann	0.945	Difference: Hodges-Lehmann	3.08	Difference: Hodges-Lehmann	-5.42	Difference: Hodges-Lehmann	0.155

## Sheet: Fig 5 D
Fig 5 Phenotype and function of S1-specific T cells
D. CD8+ T memory cells (S1 specific stimulation) in children and adults 4 month after infection
		naive		CM		EM		TEM
		adults	children	adults	children	adults	children	adults	children
		1.25	2.63	2.5	0	83.13	41.23	13.13	56.14
		9.8	6.95	18.6	9.21	51.2	58.27	20.4	25.56
		4.26	10.1	14.89	8.08	74.47	61.62	6.38	20.2
		1.38	5.63	14.48	19.72	76.55	40.85	7.59	33.8
		8.74	23.32	15.53	19.69	61.17	54.4	14.56	2.59
		6.52	8.92	13.04	9.27	47.83	55.97	32.61	25.85
		1.96	3.7	8.82	6.67	74.51	85.19	14.71	4.44
		21.43	3.3	21.43	3.71	50	59.28	7.14	33.7
		4.63	9.19	8.88	9.19	66.8	35.14	19.69	46.49
		1.06	2.49	2.13	1.87	81.91	84.42	14.89	11.21
		11.15	2.43	25	2.91	51.67	89.32	12.18	5.34
		8.14	10.26	3.91	5.98	49.84	76.07	38.11	7.69
		14.04	4.5	12.28	1.73	52.63	51.21	21.05	42.56
		1.3	8.43	2.17	31.33	90	48.19	6.52	12.05
		3.46	5.36	8.01	13.1	50.87	64.88	37.66	16.67
		6.8	7.32	4.85	2.44	43.69	78.05	44.66	12.2
		0.18		1.84		97.24		0.74
		3.51		10.53		78.95		7.02
		4.08		26.53		58.16		11.22
		1.52		5.56		74.75		18.18
		9.92		13.22		56.2		20.66
		4.63		12.96		78.7		3.7
		5.88		11.76		70.59		11.76
		3.45		12.64		81.61		2.3
		2.56		7.69		78.63		11.11
		5.02		15.44		62.16		17.37
		7.74		2.98		17.26		72.02
		7.14		21.43		53.57		17.86
		16.28		9.3		41.86		32.56
		Table Analyzed	Naiv Mem Spike 1 spec, CD8 all in one	Table Analyzed	Naiv Mem Spike 1 spec, CD8 all in one	Table Analyzed	Naiv Mem Spike 1 spec, CD8 all in one	Table Analyzed	Naiv Mem Spike 1 spec, CD8 all in one
		Column B	naive children	Column D	CM children	Column F	Data Set-F	Column H	Data Set-H
		vs.	vs,	vs.	vs,	vs.	vs,	vs.	vs,
		Column A	naive adults	Column C	CM adults	Column E	EM	Column G	TEM
		Mann Whitney test		Mann Whitney test		Mann Whitney test		Mann Whitney test
		P value	0.35	P value	0.1655	P value	0.6814	P value	0.4738
		Exact or approximate P value?	Exact	Exact or approximate P value?	Exact	Exact or approximate P value?	Exact	Exact or approximate P value?	Exact
		P value summary	ns	P value summary	ns	P value summary	ns	P value summary	ns
		Significantly different (P < 0.05)?	No	Significantly different (P < 0.05)?	No	Significantly different (P < 0.05)?	No	Significantly different (P < 0.05)?	No
		One- or two-tailed P value?	Two-tailed	One- or two-tailed P value?	Two-tailed	One- or two-tailed P value?	Two-tailed	One- or two-tailed P value?	Two-tailed
		Sum of ranks in column A,B	627 , 408	Sum of ranks in column C,D	726 , 309	Sum of ranks in column E,F	685 , 350	Sum of ranks in column G,H	636 , 399
		Mann-Whitney U	192	Mann-Whitney U	173	Mann-Whitney U	214	Mann-Whitney U	201
		Difference between medians		Difference between medians		Difference between medians		Difference between medians
		Median of column A	4,630, n=29	Median of column C	11,76, n=29	Median of column E	62,16, n=29	Median of column G	14,71, n=29
		Median of column B	6,290, n=16	Median of column D	7,375, n=16	Median of column F	58,78, n=16	Median of column H	18,44, n=16
		Difference: Actual	1.66	Difference: Actual	-4.385	Difference: Actual	-3.385	Difference: Actual	3.725
		Difference: Hodges-Lehmann	1.11	Difference: Hodges-Lehmann	-2.995	Difference: Hodges-Lehmann	-2.41	Difference: Hodges-Lehmann	3.29

## Sheet: Fig 5 E
Fig 5 Phenotype and function of S1-specific T cells
E. CD8+ T memory cells (S1 specific stimulation) in adults 4 and 12 month after infection
Adults
		naive		CM		EM		TEM
		4 mos	12 mos	4 mos	12 mos	4 mos	12 mos	4 mos	12 mos
		1.25	0	2.5	0.68	83.13	91.16	13.13	8.16
		9.8	10.82	18.6	18.16	51.2	46.53	20.4	24.49
		4.26	4.07	14.89	13.03	74.47	79.02	6.38	3.87
		1.38	3.9	14.48	3.9	76.55	66.88	7.59	25.32
		8.74		15.53		61.17		14.56
		6.52		13.04		47.83		32.61
		1.96		8.82		74.51		14.71
		21.43		21.43		50		7.14
		4.63		8.88		66.8		19.69
		1.06		2.13		81.91		14.89
		11.15	13.15	25	29.71	51.67	50.11	12.18	7.03
		8.14	3.05	3.91	2.1	49.84	47.81	38.11	47.05
		14.04		12.28		52.63		21.05
		1.3		2.17		90		6.52
		3.46	4.13	8.01	5.51	50.87	76.03	37.66	14.33
		6.8		4.85		43.69		44.66
		0.18	4.67	1.84	5.61	97.24	80.37	0.74	9.35
		3.51		10.53		78.95		7.02
		4.08	14.29	26.53	14.29	58.16	57.14	11.22	14.29
		1.52	6.67	5.56	18	74.75	54	18.18	21.33
		9.92	5.31	13.22	5.31	56.2	78.94	20.66	10.45
		4.63	9.5	12.96	5.03	78.7	30.17	3.7	55.31
		5.88	15.79	11.76	18.95	70.59	35.79	11.76	29.47
		3.45	12.16	12.64	10.81	81.61	27.03	2.3	50
		2.56	4.95	7.69	2.97	78.63	79.21	11.11	12.87
		5.02		15.44		62.16		17.37
			10.42		12.74		52.51		24.32
		7.74	7.21	2.98	4.26	17.26	22.62	72.02	65.9
		7.14		21.43		53.57		17.86
		16.28	14.08	9.3	1.41	41.86	61.97	32.56	22.54
		Table Analyzed	Naiv Mem Spike 1 adults CD8+ 4mos_12mos	Table Analyzed	Naiv Mem Spike 1 adults CD8+ 4mos_12mos	Table Analyzed	Naiv Mem Spike 1 adults CD8+ 4mos_12mos	Table Analyzed	Naiv Mem Spike 1 adults CD8+ 4mos_12mos
		Column B	naive T2	Column D	CM T2	Column F	EM T2	Column H	TEM T2
		vs.	vs,	vs.	vs,	vs.	vs,	vs.	vs,
		Column A	naive T1	Column C	CM T1	Column E	EM T1	Column G	TEM T1
		Wilcoxon matched-pairs signed rank test		Wilcoxon matched-pairs signed rank test		Wilcoxon matched-pairs signed rank test		Wilcoxon matched-pairs signed rank test
		P value	0.0739	P value	0.1754	P value	0.3225	P value	0.3755
		Exact or approximate P value?	Exact	Exact or approximate P value?	Exact	Exact or approximate P value?	Exact	Exact or approximate P value?	Exact
		P value summary	ns	P value summary	ns	P value summary	ns	P value summary	ns
		Significantly different (P < 0.05)?	No	Significantly different (P < 0.05)?	No	Significantly different (P < 0.05)?	No	Significantly different (P < 0.05)?	No
		One- or two-tailed P value?	Two-tailed	One- or two-tailed P value?	Two-tailed	One- or two-tailed P value?	Two-tailed	One- or two-tailed P value?	Two-tailed
		Sum of positive, negative ranks	103,0 , -33,00	Sum of positive, negative ranks	41,00 , -95,00	Sum of positive, negative ranks	48,00 , -88,00	Sum of positive, negative ranks	86,00 , -50,00
		Sum of signed ranks (W)	70	Sum of signed ranks (W)	-54	Sum of signed ranks (W)	-40	Sum of signed ranks (W)	36
		Number of pairs	16	Number of pairs	16	Number of pairs	16	Number of pairs	16
		Number of ties (ignored)	0	Number of ties (ignored)	0	Number of ties (ignored)	0	Number of ties (ignored)	0
		Median of differences		Median of differences		Median of differences		Median of differences
		Median	2.195	Median	-1.845	Median	-1.795	Median	3.11
		Table Analyzed	Naiv Mem Spike 1 adults CD8+ 4mos_12mos	Table Analyzed	Naiv Mem Spike 1 adults CD8+ 4mos_12mos	Table Analyzed	Naiv Mem Spike 1 adults CD8+ 4mos_12mos	Table Analyzed	Naiv Mem Spike 1 adults CD8+ 4mos_12mos
		Column B	naive T2	Column D	CM T2	Column F	EM T2	Column H	TEM T2
		vs.	vs,	vs.	vs,	vs.	vs,	vs.	vs,
		Column A	naive T1	Column C	CM T1	Column E	EM T1	Column G	TEM T1
		Mann Whitney test		Mann Whitney test		Mann Whitney test		Mann Whitney test
		P value	0.1133	P value	0.2645	P value	0.4268	P value	0.179
		Exact or approximate P value?	Exact	Exact or approximate P value?	Exact	Exact or approximate P value?	Exact	Exact or approximate P value?	Exact
		P value summary	ns	P value summary	ns	P value summary	ns	P value summary	ns
		Significantly different (P < 0.05)?	No	Significantly different (P < 0.05)?	No	Significantly different (P < 0.05)?	No	Significantly different (P < 0.05)?	No
		One- or two-tailed P value?	Two-tailed	One- or two-tailed P value?	Two-tailed	One- or two-tailed P value?	Two-tailed	One- or two-tailed P value?	Two-tailed
		Sum of ranks in column A,B	635 , 541	Sum of ranks in column C,D	764 , 412	Sum of ranks in column E,F	749 , 427	Sum of ranks in column G,H	646 , 530
		Mann-Whitney U	200	Mann-Whitney U	222	Mann-Whitney U	237	Mann-Whitney U	211
		Difference between medians		Difference between medians		Difference between medians		Difference between medians
		Median of column A	4,630, n=29	Median of column C	11,76, n=29	Median of column E	62,16, n=29	Median of column G	14,71, n=29
		Median of column B	7,020, n=19	Median of column D	5,510, n=19	Median of column F	57,14, n=19	Median of column H	21,33, n=19
		Difference: Actual	2.39	Difference: Actual	-6.25	Difference: Actual	-5.02	Difference: Actual	6.62
		Difference: Hodges-Lehmann	2.28	Difference: Hodges-Lehmann	-2.41	Difference: Hodges-Lehmann	-4.11	Difference: Hodges-Lehmann	4.66

## Sheet: Fig 5 F
Fig 5 Phenotype and function of S1-specific T cells
F. CD8+ T memory cells (S1 specific stimulation) in children 4 and 12 month after infection
Children
		naive		CM		EM		TEM
		4 mos	12 mos	4 mos	12 mos	4 mos	12 mos	4 mos	12 mos
		2.63	8.82	0	8.82	41.23	27.45	56.14	54.9
		6.95	9.66	9.21	4.14	58.27	57.93	25.56	28.28
		10.1		8.08		61.62		20.2
		5.63		19.72		40.85		33.8
		23.32		19.69		54.4		2.59
		8.92	15.75	9.27	14.38	55.97	32.19	25.85	37.67
		3.7	7.66	6.67	6.76	85.19	60.81	4.44	24.77
		3.3		3.71		59.28		33.7
		9.19	8.33	9.19	6.86	35.14	31.37	46.49	53.43
			17.14		13.57		33.57		35.71
		2.49		1.87		84.42		11.21
		2.43	9.42	2.91	5.8	89.32	76.09	5.34	8.7
		10.26	10.22	5.98	10.22	76.07	51.61	7.69	27.96
		4.5		1.73		51.21		42.56
		8.43	8.72	31.33	6.97	48.19	33.33	12.05	42.29
			1.79		2.87		71.33		24.01
		5.36	8.43	13.1	4.22	64.88	46.39	16.67	40.96
			15.66		5.22		24.1		55.02
		7.32	4.53	2.44	6	78.05	36	12.2	38
		Table Analyzed	Copy of Naiv Mem Spike 1 children CD8+ 4mos_12mos	Table Analyzed	Copy of Naiv Mem Spike 1 children CD8+ 4mos_12mos	Table Analyzed	Copy of Naiv Mem Spike 1 children CD8+ 4mos_12mos	Table Analyzed	Copy of Naiv Mem Spike 1 children CD8+ 4mos_12mos
		Column B	naive T2	Column D	CM T2	Column F	EM T2	Column H	TEM T2
		vs.	vs,	vs.	vs,	vs.	vs,	vs.	vs,
		Column A	naive T1	Column C	CM T1	Column E	EM T1	Column G	TEM T1
		Wilcoxon matched-pairs signed rank test		Wilcoxon matched-pairs signed rank test		Wilcoxon matched-pairs signed rank test		Wilcoxon matched-pairs signed rank test
		P value	0.0645	P value	>0,9999	P value	0.002	P value	0.0039
		Exact or approximate P value?	Exact	Exact or approximate P value?	Exact	Exact or approximate P value?	Exact	Exact or approximate P value?	Exact
		P value summary	ns	P value summary	ns	P value summary	**	P value summary	**
		Significantly different (P < 0.05)?	No	Significantly different (P < 0.05)?	No	Significantly different (P < 0.05)?	Yes	Significantly different (P < 0.05)?	Yes
		One- or two-tailed P value?	Two-tailed	One- or two-tailed P value?	Two-tailed	One- or two-tailed P value?	Two-tailed	One- or two-tailed P value?	Two-tailed
		Sum of positive, negative ranks	46,00 , -9,000	Sum of positive, negative ranks	28,00 , -27,00	Sum of positive, negative ranks	0,000 , -55,00	Sum of positive, negative ranks	54,00 , -1,000
		Sum of signed ranks (W)	37	Sum of signed ranks (W)	1	Sum of signed ranks (W)	-55	Sum of signed ranks (W)	53
		Number of pairs	10	Number of pairs	10	Number of pairs	10	Number of pairs	10
		Number of ties (ignored)	0	Number of ties (ignored)	0	Number of ties (ignored)	0	Number of ties (ignored)	0
		Median of differences		Median of differences		Median of differences		Median of differences
		Median	2.89	Median	1.49	Median	-16.68	Median	16.05
		Table Analyzed	Naiv Mem Spike 1 children CD8+ 4mos_12mos	Table Analyzed	Naiv Mem Spike 1 children CD8+ 4mos_12mos	Table Analyzed	Naiv Mem Spike 1 children CD8+ 4mos_12mos	Table Analyzed	Naiv Mem Spike 1 children CD8+ 4mos_12mos
		Column B	naive T2	Column D	CM T2	Column F	EM T2	Column H	TEM T2
		vs.	vs,	vs.	vs,	vs.	vs,	vs.	vs,
		Column A	naive T1	Column C	CM T1	Column E	EM T1	Column G	TEM T1
		Mann Whitney test		Mann Whitney test		Mann Whitney test		Mann Whitney test
		P value	0.0545	P value	0.9484	P value	0.0132	P value	0.0283
		Exact or approximate P value?	Exact	Exact or approximate P value?	Exact	Exact or approximate P value?	Exact	Exact or approximate P value?	Exact
		P value summary	ns	P value summary	ns	P value summary	*	P value summary	*
		Significantly different (P < 0.05)?	No	Significantly different (P < 0.05)?	No	Significantly different (P < 0.05)?	Yes	Significantly different (P < 0.05)?	Yes
		One- or two-tailed P value?	Two-tailed	One- or two-tailed P value?	Two-tailed	One- or two-tailed P value?	Two-tailed	One- or two-tailed P value?	Two-tailed
		Sum of ranks in column A,B	190,5 , 215,5	Sum of ranks in column C,D	238 , 197	Sum of ranks in column E,F	296 , 139	Sum of ranks in column G,H	190 , 245
		Mann-Whitney U	54.5	Mann-Whitney U	102	Mann-Whitney U	48	Mann-Whitney U	54
		Difference between medians		Difference between medians		Difference between medians		Difference between medians
		Median of column A	6,290, n=16	Median of column C	7,375, n=16	Median of column E	58,78, n=16	Median of column G	18,44, n=16
		Median of column B	9,120, n=12	Median of column D	6,760, n=13	Median of column F	36,00, n=13	Median of column H	37,67, n=13
		Difference: Actual	2.83	Difference: Actual	-0.615	Difference: Actual	-22.78	Difference: Actual	19.24
		Difference: Hodges-Lehmann	3.88	Difference: Hodges-Lehmann	0.14	Difference: Hodges-Lehmann	-17.76	Difference: Hodges-Lehmann	16.16

## Sheet: Fig 5H IFNg
Fig 5 H Detection of released cytokines in the supernatant of S1-stimulated mononuclear cells in vitro
		IFNg
		CoV2+			CoV2 neg
		Adults	Children		Adults	Children		Table Analyzed	IFNg
	column	A	B		D	E
		1921.73	230.06		0	0		Column B	CoV2+ Children
		73.01	86.75		6.65	1.53		vs.	vs,
		950.22	40.93		0	1.11		Column A	CoV2+ Adults
		208.79	129.7		0.77	0
		381.87	113.78		0	0		Mann Whitney test
		1608.13	21.74		0	0		P value	0.0001
		73.53	130.3		0	0		Exact or approximate P value?	Exact
		245.49	270.31		0	0		P value summary	***
		301.66	75.78		6.67	0		Significantly different (P < 0.05)?	Yes
		4242.03	0		3.21	0		One- or two-tailed P value?	Two-tailed
		86.4	47.95		0	0		Sum of ranks in column A,B	1206 , 564
		166.1	62.78		0	0		Mann-Whitney U	186
		5585.6	65.78		0	0
		110.78	333.55		0	0		Difference between medians
		16.29	55.6		0	0		Median of column A	400,4, n=32
		1121.37	26.19		0	0		Median of column B	86,75, n=27
		662.16	64.37		1.66	2.01		Difference: Actual	-313.6
		1514.55	230.58		0	0		Difference: Hodges-Lehmann	-282
		100.52	102.13		1.36	0
		2016.43	180.21		0
		305.76	35.1		0
		279.93	974.31		0
		1066.98	679.09		0
		1594.38	55.62		0
		140.4	10.45		0
		418.83	142.44		0
		10427.4	665.08
		3156.45
		792.46
		74.25
		21.33
		11323.2

## Sheet: Fig 5H TNF
Fig 5 H Detection of released cytokines in the supernatant of S1-stimulated mononuclear cells in vitro
		TNF
		CoV2+			CoV2 neg
		Adults	Children		Adults	Children
	column	A	B		D	E
		0	7.69		0	0		Table Analyzed	TNF alpha	Table Analyzed	TNF alpha
		13.14	0		2.62	3.85
		23.37	8.19		0	1.89		Column B	CoV2+ Children	Column E	CoV2- Children
		6.34			0	2.7		vs.	vs,	vs.	vs,
		15.71	10.64		0	6.81		Column A	CoV2+ Adults	Column D	CoV2- Adults
		36.22	11.71		3.43	0
		12.03	6.71		0	5.43		Mann Whitney test		Mann Whitney test
		8.1	0		0	0		P value	0.0018	P value	0.3895
		1282.28	0		0			Exact or approximate P value?	Exact	Exact or approximate P value?	Exact
		7.99			6	0		P value summary	**	P value summary	ns
		48.86	0		1.66	0		Significantly different (P < 0.05)?	Yes	Significantly different (P < 0.05)?	No
		2.34	4.06		0	0		One- or two-tailed P value?	Two-tailed	One- or two-tailed P value?	Two-tailed
		4.8	0		5.63	0		Sum of ranks in column A,B	1212 , 618	Sum of ranks in column D,E	565 , 470
		237.11	5.9		0	2.1		Mann-Whitney U	240	Mann-Whitney U	214
		36.67	0		0	0
		0	9.38		0	0		Difference between medians		Difference between medians
		30.24	13.23		0	4.99		Median of column A	13,21, n=33	Median of column D	0,000, n=26
		21.93	0		0	3.82		Median of column B	5,300, n=27	Median of column E	0,000, n=19
		28.29	0		0	0		Difference: Actual	-7.91	Difference: Actual	0
		3.58	24.6		0	0.42		Difference: Hodges-Lehmann	-8.73	Difference: Hodges-Lehmann	0
		45.52	10.02		0
		7.2	0		0
		13.21	4.41		0
		0	20.94		6.01
		358.38	21.96		17.24
		3.19	5.3		2.12
		7.94	0.36
		149.85	0
		30.1	32
		31.81
		9.2
		0
		534.45

## Sheet: Fig 5H IL17A
Fig 5 H Detection of released cytokines in the supernatant of S1-stimulated mononuclear cells in vitro
		IL17A
		CoV2+			CoV2 neg
		Adults	Children		Adults	Children
	column	A	B		D	E
		69.81	1.83		5.18	0		Table Analyzed	IL17a	Table Analyzed	IL17a
		30.38	0		16.26	0
		80.02	1.78		0.66	2.68		Column B	CoV2+ Children	Column E	CoV2- Children
		27.38	12.88		0	0		vs.	vs,	vs.	vs,
		4.78	4.31		0	2.01		Column A	CoV2+ Adults	Column D	CoV2- Adults
		46.23	54.2		16.62	0
		26.71	0		1.28	2.22		Mann Whitney test		Mann Whitney test
		14.89	39.08		0	0		P value	0.0008	P value	0.5975
		24.52	0		18.5			Exact or approximate P value?	Exact	Exact or approximate P value?	Exact
		19.07	21.35		0	0		P value summary	***	P value summary	ns
		35.41	7.76		3.97	0		Significantly different (P < 0.05)?	Yes	Significantly different (P < 0.05)?	No
		33.07	0		0	0		One- or two-tailed P value?	Two-tailed	One- or two-tailed P value?	Two-tailed
		23.54	36.03		0	7.78		Sum of ranks in column A,B	1198 , 632,5	Sum of ranks in column D,E	619 , 416
		141.76	12.16		0.41	0.94		Mann-Whitney U	226.5	Mann-Whitney U	226
		85.78	15.09		0	0
		5.83	0		8.01	0.84		Difference between medians		Difference between medians
		19.2	0.71		0	4.53		Median of column A	27,88, n=32	Median of column D	0,000, n=26
		41.97	44.09		0	0		Median of column B	3,070, n=28	Median of column E	0,000, n=19
		5.07	41.85		0	0		Difference: Actual	-24.81	Difference: Actual	0
		0	0		0	0		Difference: Hodges-Lehmann	-19.2	Difference: Hodges-Lehmann	0
		0	0		0
		28.37	0		0			Table Analyzed	IL17a	Table Analyzed	IL17a
		46.87	20.87		0
		159.74	10.19		0.71			Column D	CoV2- Adults	Column E	CoV2- Children
		11.63	0		2.79			vs.	vs,	vs.	vs,
		78.07	0		0			Column A	CoV2+ Adults	Column B	CoV2+ Children
		35.88	0
		22.82	41.32					Mann Whitney test		Mann Whitney test
		2.78						P value	<0,0001	P value	0.0171
		0						Exact or approximate P value?	Exact	Exact or approximate P value?	Exact
		29.43						P value summary	****	P value summary	*
		104.47						Significantly different (P < 0.05)?	Yes	Significantly different (P < 0.05)?	Yes
								One- or two-tailed P value?	Two-tailed	One- or two-tailed P value?	Two-tailed
								Sum of ranks in column A,D	1278 , 433,5	Sum of ranks in column B,E	775 , 353
								Mann-Whitney U	82.5	Mann-Whitney U	163
								Difference between medians		Difference between medians
								Median of column A	27,88, n=32	Median of column B	3,070, n=28
								Median of column D	0,000, n=26	Median of column E	0,000, n=19
								Difference: Actual	-27.88	Difference: Actual	-3.07
								Difference: Hodges-Lehmann	-26.66	Difference: Hodges-Lehmann	-1.83
	28K1

## Sheet: Fig 5H IL1beta
Fig 5 H Detection of released cytokines in the supernatant of S1-stimulated mononuclear cells in vitro
		IL1 beta
		CoV2+			CoV2 neg
		Adults	Children		Adults	Children
	column	A	B		D	E
		0	17.76		0	18.33		Table Analyzed	IL-1 beta	Table Analyzed	IL-1 beta
		32.88	0		14.56	25.36
		5.94	2.67		0	7.05		Column B	CoV2+ Children	Column E	CoV2- Children
		11.42	29.78		2.9	11.67		vs.	vs,	vs.	vs,
		17.93	15.19		0	33.38		Column A	CoV2+ Adults	Column D	CoV2- Adults
		376.28	36.15		17.94	0
		71.54	0		0	71.49		Mann Whitney test		Mann Whitney test
		22.79	0		7.92	0		P value	0.0044	P value	0.3129
		8994	0		0	0		Exact or approximate P value?	Exact	Exact or approximate P value?	Exact
		19.43	32.82		22.99	0		P value summary	**	P value summary	ns
		238.31	0		19.52	0		Significantly different (P < 0.05)?	Yes	Significantly different (P < 0.05)?	No
		9.54	0.84		5.87	2.31		One- or two-tailed P value?	Two-tailed	One- or two-tailed P value?	Two-tailed
		20.58	0		34.66	19.95		Sum of ranks in column A,B	1246 , 645	Sum of ranks in column D,E	555 , 480
		8809.7	0		0	0		Mann-Whitney U	267	Mann-Whitney U	204
		309.23	65.46		6.5	8.02
		0	0		0	52.75		Difference between medians		Difference between medians
		0	0		0	21.6		Median of column A	24,05, n=34	Median of column D	1,335, n=26
		252.53	27.95		0	0.93		Median of column B	2,670, n=27	Median of column E	7,050, n=19
		29.69	28.91		0	2.06		Difference: Actual	-21.38	Difference: Actual	5.715
		0	0		0.34			Difference: Hodges-Lehmann	-17.93	Difference: Hodges-Lehmann	0.93
		14.13	3.91		8.8
		0	44.77		0
		38.22	39.36		0
		1089.77	1.3		34.83
		0	3.06		97.91
		5924.84	0		2.33
		25.3	34.76
		13.94
		146.99
		147.06
		10.99
		13.9
		59.56
		9276.52

[truncated: 2 more sheets: Fig 5H IL10, Fig 5H IL13]
