# Supplementary material for: High antibody levels and reduced cellular response in children up to one year after SARS-CoV-2 infection
Source: Nat Commun. 2022 Nov 28;13:7315. doi: 10.1038/s41467-022-35055-1 (PMC9701757; doi:10.1038/s41467-022-35055-1)
Supplement: Supplementary file 4 — Source Data [file 41467_2022_35055_MOESM4_ESM.zip › Source Data/Fig 6.xlsx]

## Sheet: Fig 6
Figure 6. Mapping of the longitudinal adaptive immune response in children and adults after SARS-CoV-2 infection.
6A Heatmap depicting the log2-fold change in the ratio of T2 (12 months after SARS-CoV-2 infection) versus T1 (4 months) for the SARS-CoV-2-specific antibody response, B- and T cell subsets, and (S1 and/or RBD)-specific B and T cells.
6B Spearman correlation between the selected parameters for children and adults for T1.
6C Spearman correlation between the selected parameters for children and adults for T1.
Donor	1-adult, 2- child	Age (years)	Gender (1-man, 2-woman)	Covid-19 symptoms (1-yes, 2-no)	T1_RBD IgG (COI)	T1_S1 IgG (COI)	T1_S1 IgA (COI)	T1_NCP Ig (COI)	T1_sVNT_WT (GeneScript; % inhibition of ACE2-binding)	T1_sVNT*_WT (Acro; % inhibition of ACE2-binding)	T1_sVNT*_Alpha (Acro; % inhibition of ACE2-binding)	T1_sVNT*_Beta (Acro; % inhibition of ACE2-binding)	T1_sVNT*_Gamma (Acro; % inhibition of ACE2-binding)	T1_CD19+ (% of lymphocytes)	T1_Transitional (% of B cells)	T1_PB (% of B cells)	T1_Naive (% of B cells)	T1_SM (% of B cells)	T1_Unconventional (% of B cells)	T1_MZ (% of B cells)	T1_IgG1 (% of B cells)	T1_IgG2 (% of B cells)	T1_IgG3 (% of B cells)	T1_IgG4 (% of B cells)	T1_IgA1 (% of B cells)	T1_IgA2 (% of B cells)	T1_S1+ (% of B cells)	T1_RBD+ (% of B cells)	T1_CD27+ (% of S1+ B cells)	T1_CD27+S1+ (% of B cells)	T1_CD27+ (% ofRBD+ B cells)	T1_S1 IgG in vitro	T1_S1 IgA in vitro	T1_NCP IgG in vitro	T1_S1+CD4+ (of T cells)	T1_S1+CD8 +(of T cells)	T1_naive (of S1+CD4+)	T1_CM (of S1+CD4+)	T1_EM (of S1+CD4+)	T1_TEM (of S1+CD4+)	T1_naive (of S1+CD8+)	T1_CM (of S1+CD8+)	T1_EM (of S1+CD8+)	T1_TEM (of S1+CD8+)	T1_IFNg S1_in vitro (pg/ml)	T1_IL-1 beta S1_in vitro (pg/ml)	T1_IL13 S1_in vitro (pg/ml)	T1_IL2 S1_in vitro (pg/ml)	T1_IL4 S1_in vitro (pg/ml)
1	2	7.92055	1	1	24.84	8.65	4.77	155	97.23	85.09	83.57	62	72.52	0.228	0.0199	0.008	0.69	0.157	0.0858	0.0514	0.358	0.0791	0.274	0.0181	0.0833	0.126	0.0012	0.00074	0.395	0.000474	0.407	4.18617	2.86738	1.00652	0.63	0.09	0.41	10.7	88.48	0.41	2.63	0	41.23	56.14	142.44	0	144.55	1.07	0
2	2	5.33973	1	1	29.74	8.68	2.08	29.6	97.53	86.22	88.06	62.84	70.4	0.221	0.0231	0.0091	0.709	0.154	0.0539	0.0668	0.653	0.0513	0.0719	0.004	0.0652	0.102	0.00065	0.00045	0.5	0.000325	0.545	4.12948	0.368995	0.0493371	0.75	0.42	1.97	33.94	63.27	0.83	6.95	9.21	58.27	25.56	665.08	34.76	148.9	0	0
3	1	41.526	2	1	0.94	1.02	1.01	26.9	37.26					0.182	0.0057	0.0106	0.484	0.272	0.0661	0.16	0.263	0.143	0.194	0.0395	0.13	0.186	0.00055	0.00045	0.3	0.000165	0.375	2.93447	0.147356	1.43404	0.33	0.23	0.79	16.09	83.11	0	1.25	2.5	83.13	13.13	21.33	59.56	0	0	0
4	1	43.611	1	1	45.23	9.63	6.43	111	97.42	89.38	88.74	61.68	70.9	0.149	0.0093	0.0062	0.553	0.278	0.0306	0.118	0.323	0.161	0.0246	0.0196	0.165	0.266	0.0033	0.002	0.628	0.0020724	0.648	7.19138	0.0750908	1.80787	1.31	0.63	3.16	46.84	48.67	1.33	9.8	18.6	51.2	20.4	11323.2	9276.52	358.84	141.89	1.68
5	1	47.5288	1	1	8.14	5	1.42	140	74.88																										0.51	0.52	3.02	28.62	68.36	0	1.38	14.48	76.55	7.59	18301.5	8994	143.44	9.96	0
6	2	17.0137	2	2	4.2	3.55	1.32	137	67.84	25.68	27.69	10.38	18.76														0.00064	0.0014				2.7504	2.29387	1.29067	0.19	0	1.52	17.97	80.51	0					230.06	17.76	46.69	21.18	0
7	2	15.2603	1	1	0.69	1.54	0.68	21.5	36.11					0.151	0.0042		0.833	0.0795	0.0399	0.0366	0.48	0.0936	0.147	0.0069	0.149	0.0243	0.00054	0.00023	0.0769	4.1526e-05	0				0.11	0	1.39	21.17	76.6	0.84					26.19	0	70.78	15.86	0.62
8	2	11.2575	2	1	7.98	3.33	0.75	5.36	61.75	48.27	41.78	13.53	23.8	0.164	0.0147		0.768	0.106	0.069	0.0407	0.47	0.0824	0.185	0.0151	0.156	0.0288	0.00094	0.00037	0.4	0.000376	0.143				0.23	0	0.91	19.15	79.64	0.3					64.37	0	13.53	0	0
9	1	41.611	1	1	5.86	3.75	2.27	78	69.87	58.28	41.72	16.82	27.48	0.1	0.0068		0.698	0.206	0.0323	0.0493	0.304	0.234	0.0837	0.0039	0.267	0.053	0.0018	0.00093	0.351	0.0006318	0.143				0.15	0.09	1.79	23.08	74.36	0.77	1.96	8.8	74.51	14.71	662.16	252.53	16.84	15.64	0
10	2	12.4219	1	2	13.69	6.06	4.86	140	93.58	57.76	43.32	21.64	33.69	0.114	0.0235	0.0064	0.6	0.177	0.0221	0.178	0.46	0.0945	0.0384	0.0215	0.113	0.212	0.0013	0.00079	0.75	0.000975	0.786	3.99002	1.28704	2.0226	0.3	0.16	7.26	22.31	69.35	1.08	8.92	9.27	55.97	25.85	679.09	39.36	359.05	23.77	0
11	1	48.4466	2	1	4.42	0.3	2.89	89.1	66.74	76.05	70.34	50.88	62.33	0.171	0.0055	0.0014	0.245	0.165	0.0109	0.55	0.313	0.104	0.0287	0.0346	0.236	0.249	0.00074	0.00055	0.8	0.000592	0.81	5.83243	0.922487	2.09933	0.9	0.18	4.35	43.44	51.99	0.22	11.15	25	51.67	12.18	10427.4	146.99	766.66	436.12	12.47
12	1	53.3726	1	1	10.69	5.74	4.28	119	89.47	65.29	36.98	30.54	39.44	0.0929	0.0063	0.0026	0.44	0.2	0.0243	0.31	0.275	0.147	0.0412	0.0221	0.165	0.296	0.0024	0.0015	0.771	0.0018504	0.7	6.16009	1.63666	0.999783	0.23	0.19	1.79	19.2	78.35	0.67	8.14	3.91	49.84	38.11	3156.45	147.06	82.03	59.9	0
13	2	9.75616	2	1	3.68	4.3	3.49	143	68.09	83.06	57.97	37.81	43.47	0.0591	0	0.00071	0.607	0.046	0.318	0.0017	0.316	0.027	0.0616									1.99204	0.821521	0.021912	0.23	0.07	1.46	23.43	74.27	0.84			85.19		47.95	0	61.79	13.19	0
14	1	42.3644	2	1	3.27	2.77	1.38	31.9	47.96	57.83	31.45	26.74	35.05	0.0687	0	0.0002	0.589	0.0841	0.295	0.0089	0.24	0.091	0.033									5.68397	1.29068	1.18092	0.15	0.04	2.68	28.09	68.9	0.33			52.63	21.05	16.29	0	25.87	5.92	0
15	1	34.7479	2	1	1.9	0.87	0.88	24.8	16.97					0.13	0.0033	0.0066	0.342	0.452	0.136	0.0444	0.478	0.0681	0.0563	0.0169	0.225	0.067	0.0016	0.00066	0.649	0.0010384	0.625	3.53421	0.215612	0.832073	0.82	0.33	0.45	28.88	70.67	0	1.3	2.17	90	6.52	279.93	38.22	49.63	0	0
16	2	8.92329	2	2	6.39	4.23	2.18	10.8	90.56	26.43	22.83	16.96	19.26	0.117	0.0237	0.0097	0.75	0.117	0.0947	0.0181	0.537	0.0818	0.148	0.0083	0.109	0.0434	0.00049	0.00048	0.333	0.00016317	0.5	0.685561	0.0820523	0.0211363	0.13	0.23	5.5	16.83	73.14	4.53	3.3	3.71	59.28	33.7	65.78	0	36.88	0	0
17	2	12.674	2	2	2.2	3.12	0.28	21.3	59.46	59.11	60.8	26.78	34.44	0.24	0.0508	0.0025	0.821	0.0909	0.0207	0.056	0.405	0.0968	0.111	0.0205	0.155	0.12	0.00033	0.0002	0.0769	2.5377e-05	0.444	1.9127	0.0609608	0.0460769	0.28	0	1.68	17.51	80.64	0.17					35.1	3.91	26.84	6.24	0
18	2	9.00822	1	1	14.11	7.14	0.83	159	90.28	37.8	35.63	27.76	26.07	0.225	0.0496	0.0036	0.792	0.102	0.019	0.0744	0.579	0.0688	0.063	0.0272	0.0946	0.102	0.00081	0.00015	0.429	0.00034749	0.75	4.62834	0.053694	0.0497718	0.33	0.07	4.92	27.04	66.97	1.08	9.19	9.19	35.14	46.49	974.31	44.77	320.64	36.06	9.55
19	1	45.863	2	1	2.37	2.4	2	57.6	55.81	67.09	68.18	51.2	50.43	0.0925	0.0135	0.0031	0.499	0.307	0.0258	0.151	0.373	0.11	0.0404	0.0414	0.186	0.211	0.0015	0.00092	0.786	0.001179	0.8	6.74444	8.07428	2.84634	0.36	0.08	1.8	25.06	73.15	0	6.8	4.85	43.69	44.66	418.83	13.94	44.22	0	0
20	2	11.7562	1	1	5.43	4.89	2.02	76.6	80.57	32.98	34.58	26.65	20.88																						0.19	0	1.97	27.95	69.69	0.39					40.93	2.67	22.31	70.66	0
21	2	14.7589	1	2	4.9	3.99	1.1	101	65.52					0.174	0.0141	0.00039	0.933	0.0172	0.0393	0.0018	0.398	0.139	0.0648	0.0162	0.153	0.125	0.00054	0.00049	0.25	0.000135	0.0714	4.10839	0.0810541	0.0257902	0.4	0.14	1.49	11.94	85.93	0.64		1.87	84.42	11.21	333.55	0	63.75	16.73	3.85
22	2	7.08767	1	2	7.25	5.48	3	114	73.47	51.58	53.17	37.21	33.59	0.143	0.0174	0.0019	0.805	0.0836	0.0694	0.0258	0.346	0.136	0.133	0.0238	0.199	0.0909	0.001	0.00078	0.3	0.0003	0.3	0.0686158	0.0774606	0.109948	0.12	0.19	0.95	14.69	82.94	1.42			89.32	5.34	55.6	65.46	44.2	0	0
23	1	58.0411	1	2	1.77	2.43	1.43	90.7	45.27					0.126	0.0089	0.001	0.804	0.0976	0.0624	0.0211	0.272	0.0485	0.0291	0.0291	0.33	0.165	0.0012	0.00034	0.375	0.00045	0.5	3.64399	1.58155	3.68431	1.12	1.48	0.15	10.79	88.9	0.15	0.18	1.84	97.24	0.74	1121.37	0	388.57	48.06	9.82
24	1	21.5973	1	2	5.2	5.72	2.48	132	76.88	47.52	48.25	37.53	29														0.0012	0.00069	0.154	0.0001848	0.333	2.24344	0.160711	0.487493	0.23	0.05	1.91	24.52	72.93	0.64	15.91	13.64	56.82	13.64	110.78	309.23	9.23	0	0
25	2	15.011	1	2	3.62	3.53	1.79	50.9	65.87	47.67	42.15	34.94	26.63														0.0014	0.00079	0.162	0.0002268	0.2	1.45187	0.0852466	0.311034	0.37	0.19	1.36	18.98	78.31	1.36	10.26	5.98	76.07	7.69	75.78	0	20.64	19.87	0
26	2	11.4192	2	2	150	9.91	0.49	0.11	86.88	18.52	26.34	25.02	14.47														0.00082	0.00027	0.2	0.000164	0.333	0.11973	0.0576961	0.032771	0.13	0	10.04	28.87	61.09	0					0	32.82	0	0	0
27	1	48.2822	2	1	10.79	7.08	3.03	109	92.18	82.98	72.31	10.06	9.88	0.201	0.0163	0.0013	0.741	0.144	0.0484	0.0482	0.345	0.242	0.0506	0.0044	0.197	0.0968	0.0018	0.00092	0.571	0.0010278	0.667	3.00815	0.0874426	1.50999	0.61	0.12	0.36	23.8	75.84	0			78.95		166.1	20.58	7.97	45.73	0
28	1	50.0356	1	1	30.9	7.25	2.63	118	86.14	69.35	67.75	45.83	50.78														0.00098	0.0033	0.5	0.00049	0.444	7.14419	0.153723	3.46674	0.55	0.11	2.1	41.53	56.26	0.11		26.53	58.16	11.22	5585.6	8809.7	94.87	59.12	0
29	2	13.8411	1	1	5.71	5.16	2.43	135	69.96	66.79	62.09	50.05	51.54	0.21	0.0222	0.0011	0.878	0.0432	0.0546	0.0093	0.441	0.132	0.101	0.0179	0.138	0.0472	0.00057	0.0006	0.2	0.000114	0.0556	2.03202	0.109004	0.0197789	0.17	0.18	2.02	13.58	83.12	1.28	4.5	1.73	51.21	42.56	180.21	0	14.99	5.7	0
30	1	42.9452	1	1	1.26	2.61	1.97	11	31.94					0.0667	0.0062	0.001	0.759	0.112	0.0848	0.0246	0.298	0.234	0.0417	0.0225	0.249	0.0687	0.00066	0.0014	0.25	0.000165	0.2	2.62212	0.0640846	0.0347101	0.28	0.08	1.54	28.39	69.79	0.28	9.92	13.22	56.2	20.66	305.76	0	170.66	37.01	4.7
31	2	10.7562	2	1	10.26	6.86	0.53	156	86.96	46.76	46.22	41.43	39.64																			0.270754	0.110504	0.0328579	0.2	0.04	2.55	19.57	77.87	0					86.75	0	9.54	10.34	0
32	1	54.3726	1	1	14.13	8.5	3.08	133	85.76	71.01	59.82	54.87	57.09																			1.72925	0.0581078	0.228986	1.04	0.25	0.11	14.2	85.7	0		12.96	78.7		1921.73	0	106.64	29.22	12.84
33	2	13.3452	1	1	13.51	6.96	2.71	142	93.1	83.28	46.77	44.02	51.44	0.195	0.0124	0.0016	0.83	0.0662	0.0747	0.0123	0.577	0.0624	0.0648	0.0247	0.173	0.0271	0.0011	0.00072	0.3	0.00033	0.333	6.13723	0.123178	1.31123	0.19	0	2.96	19.75	77.28	0					62.78	0.84	54.58	8.17	3.17
34	1	53.8685	1	1	1.54	1.47	1.65	8.19	40.14					0.0248	0	0	0.684	0.0541	0.225	0.0064	0.127	0.0255	0.0287												0.25	0.04	5.52	28.22	66.26	0			70.59		73.01	32.88	15.95	44.66	0
35	2	13.3452	1	1	29.43	10.15	2.31	150	96.41	88.7	64	51.95	48.11	0.15	0.0065	0.0033	0.711	0.12	0.0727	0.0688												2.92066	0.576334	0.770154	0.41	0.03	0.52	24.31	75.17	0					129.7	29.78	35.53	12.18	0
36	1	51.2027	2	1	7.82	5.09	1.45	105	82.72	81.55	80.86	67.38	62.43	0.108	0.0054	0.0018	0.758	0.107	0.055	0.0574												3.61069	0.21778	1.15359	0.37	0.12	1.92	20.38	77.7	0	3.45	12.64	81.61	2.3	208.79	11.42	110.25	17.31	0
37	1	46.2822	1	1	28.01	8.66	6.1	107	97.05	66.49	58.03	26.41	31.32	0.115	0.0063	0.0004	0.726	0.114	0.0489	0.0853												3.60519	0.344427	0.830189	0.78	0.08	0.14	9.04	90.82	0	2.56	7.69	78.63	11.11	381.87	17.93	43.95	12.66	0
38	1	50.9507	2	1	105.6	11.17	3.92	146	97.76	87.58	85.78	63.86	69.09																			2.17591	0.0821447	0.184024	0.81	0.31	1.78	39.74	58.48	0	5.02	15.44	62.16	17.37	950.22	5.94	61.17	29.63	0
39	2	7.33973	1	1	8.37	5.92	1.35	114	80.8	94.2	92.12	60.98	65	0.135	0.0189	0.0057	0.783	0.0909	0.0566	0.0422	0.625	0.0201	0.106	0.011	0.0578	0.0825	0.00041	0.00049	0.333	0.00013653	0.222				0.41	0.2	1.23	16.37	81.16	1.23	5.36	13.1	64.88	16.67	102.13	28.91	33.87	0	0
40	2	6.50137	2	2	13.07	6.81	2.97	133	91.33	57	58.77	45.32	45.03	0.145	0.0771	0.0062	0.756	0.137	0.0179	0.0702	0.439	0.115	0.193	0.0436	0.0717	0.103	0.00047	0.00023	0.444	0.00020868	0	5.08413	0.369398	2.91328	0.15	0	3.33	20	75.64	1.03					55.62	1.3	16.97	20.53	0
41	2	2.66575	1	1	28.19	8.66	1.2	150	96.4					0.187	0.0544	0.0087	0.795	0.1	0.0128	0.0764	0.724	0.0276	0.0615	0.00089	0.066	0.0749	0.0004	0.00023	0.273	0.0001092	0.714	2.60476	0.0601534	0.113888	0.11	0.04	4.56	29.12	63.51	2.81	19.13	6.09	30.43	44.35	10.45	3.06	9.05	0	0
42	1	39.0274	2	1	3.93	3.82	1.29	104	61.67	69.8	70.58	54.49	55.27	0.0779	0.0132	0.0043	0.557	0.231	0.0238	0.165	0.62	0.0933	0.035	0.0146	0.103	0.103	0.0011	0.0011	0.5	0.00055	0.765	6.33016	0.111021	3.26668	0.26	0.15	1.71	26.67	70.7	0.93	7.74	2.98	17.26	72.02	792.46	10.99	112.32	207.49	0
43	1	39.2767	1	1	5.13	4.87	1.76	151	69.8	41.19	41.23	35.59	32.12	0.126	0.015	0.0019	0.724	0.152	0.0216	0.0878	0.466	0.0964	0.0854	0.0579	0.0634	0.157	0.00057	0.00096	0.909	0.00051813	0.474	4.39138	0.180258	0.126712	0.24	0	2.37	34.47	62.87	0.3					74.25	13.9	19.41	38.8	0
44	2	13.5918	2	1	25.66	8.23	6.6	112	97.9	47.29	42.09	34.94	27.23																						0.51	0.05	1.25	14.95	82.74	1.07	7.32	2.44	78.05	12.2	130.3	0	29.45	7.66	0
45	2	9.92329	2	1	3.33	3	1.01	84.2	52.78	90.59	91.45	67.52	65																						0.11	0	2.33	21.87	74.64	1.17					270.31	0	98.64	7.07	0
46	1	45.0329	1	1	1.78	1.44	1.38	19	36.73																										0.2	0.05	5.92	25.35	68.73	0	16.28	9.3	41.86	32.56	86.4	9.54	0	4.64	0
[truncated: 45 more columns]
