# Supplementary material for: High antibody levels and reduced cellular response in children up to one year after SARS-CoV-2 infection
Source: Nat Commun. 2022 Nov 28;13:7315. doi: 10.1038/s41467-022-35055-1 (PMC9701757; doi:10.1038/s41467-022-35055-1)
Supplement: Supplementary file 4 — Source Data [file 41467_2022_35055_MOESM4_ESM.zip › Source Data/Fig S1.xlsx]

## Sheet: Fig S1A
Supplementary Figure 1A. Similar decrease of specific antibody levels to receptor-binding domain of spike protein (RBD) in children and adults
	4 mos	12 mos		12 mos			Adults			Children			4->12 mos
	Adults	Children		Adults	Children		4 mos	12 mos		4 mos	12 mos		Adults	Children
	45.23	24.84		0	17.69		45.23	28.5		24.84	17.69		-0.94	-7.15
	5.65	29.74		28.5	9.91		8.14	6.69		29.74	9.91		-16.73	-19.83
	8.14	4.2		6.69	2.12		3.15			4.2	2.12		-1.45	-2.08
	3.15	4.36		1.28	0		5.86	1.28		4.36			-4.58	-0.69
	5.86	15.14		2.97	3.29		2.39			15.14			-1.45	-4.69
	2.39	7.98		8	25.61		1.99			7.98	3.29		-2.69	11.92
	1.99	24.02		1.19	3.62		4.42	2.97		24.02			-2.08	-0.06
	4.42	13.69		0	7.53		10.69	8		13.69	25.61		-1.9	1.14
	10.69	3.68		1.74	0.81		3.27	1.19		3.68	3.62		-0.63	-1.39
	3.27	1.42		0.58	5.44		1.9	0		1.42			-1.19	-8.67
	1.9	6.39		0.62	9.77		2.37	1.74		6.39	7.53		-4.58	4.34
	2.37	2.2		6.91	3.81		1.77	0.58		2.2	0.81		-3.88	-3.44
	1.77	14.11		15.42	1.22		5.2	0.62		14.11	5.44		-15.48	-2.4
	5.2	5.43		0	39.06		10.79	6.91		5.43	9.77		-1.26	-110.94
	10.79	4.9		5.54	1.04		30.9	15.42		4.9			-8.59	-4.67
	30.9	7.25		5.06	4.55		2.74	0		7.25	3.81		-2.76	-5.71
	2.74	3.62		14.46	8.99		1.26	0		3.62	1.22		-13.55	-4.52
	34.26	150		43.28	14.76		14.13	5.54		150	39.06		-62.32	-14.67
	1.26	5.71		1.46	5.72		1.54			5.71	1.04		-2.47	-2.65
	14.13	10.26		4.09	12.76		7.82	5.06		10.26	4.55		-1.04	-0.31
	1.54	13.51		0	34.16		28.01	14.46		13.51	8.99		-1.78	8.5
	7.82	29.43			3.5		105.6	43.28		29.43	14.76			0.17
	28.01	8.37					3.93	1.46		8.37	5.72
	105.6	13.07					5.13	4.09		13.07	12.76
	3.93	28.19					1.78	0		28.19
	5.13	25.66								25.66	34.16
	3.77	3.33								3.33	3.5
	1.78
	Mann Whitney test			Mann Whitney test			Wilcoxon matched-pairs signed rank test			Wilcoxon matched-pairs signed rank test			Mann Whitney test
	P value	0.0649		P value	0.1295		P value	<0,0001		P value	0.0216		P value	0.5117
	Exact or approximate P value?	Exact		Exact or approximate P value?	Exact		Exact or approximate P value?	Exact		Exact or approximate P value?	Exact		Exact or approximate P value?	Exact
	P value summary	ns		P value summary	ns		P value summary	****		P value summary	*		P value summary	ns
	Significantly different (P < 0.05)?	No		Significantly different (P < 0.05)?	No		Significantly different (P < 0.05)?	Yes		Significantly different (P < 0.05)?	Yes		Significantly different (P < 0.05)?	No
	One- or two-tailed P value?	Two-tailed		One- or two-tailed P value?	Two-tailed		One- or two-tailed P value?	Two-tailed		One- or two-tailed P value?	Two-tailed		One- or two-tailed P value?	Two-tailed
	Sum of ranks in column A,B	674 , 866		Sum of ranks in column A,B	399 , 547		Sum of positive, negative ranks	0,000 , -231,0		Sum of positive, negative ranks	50,00 , -181,0		Sum of ranks in column A,B	434,5 , 511,5
	Mann-Whitney U	268		Mann-Whitney U	168		Sum of signed ranks (W)	-231		Sum of signed ranks (W)	-131		Mann-Whitney U	203.5
							Number of pairs	21		Number of pairs	21
	Difference between medians			Difference between medians			Number of ties (ignored)	0		Number of ties (ignored)	0		Difference between medians
	Median of column A	4,775, n=28		Median of column A	2,970, n=21								Median of column A	-2,470, n=21
	Median of column B	8,370, n=27		Median of column B	5,580, n=22		Median of differences			Median of differences			Median of column B	-2,525, n=22
	Difference: Actual	3.595		Difference: Actual	2.61		Median	-2.69		Median	-2.65		Difference: Actual	-0.055
	Difference: Hodges-Lehmann	2.64		Difference: Hodges-Lehmann	2.325								Difference: Hodges-Lehmann	0.805
							How effective was the pairing?			How effective was the pairing?
							rs (Spearman)	0.9251		rs (Spearman)	0.8299
							P value (one tailed)	<0,0001		P value (one tailed)	<0,0001
							P value summary	****		P value summary	****
							Was the pairing significantly effective?	Yes		Was the pairing significantly effective?	Yes

## Sheet: Fig S1B
Supplementary Figure 1B. Faster loss of antibodies to nucleocapsid protein (NCP) in children.
	4 mos	12 mos		12 mos			Adults			Children			4->12 mos
	Adults	Children		Adults	Children		4 mos	12 mos		4 mos	12 mos		Adults	Children
	26.9	155		5.23	30.1		26.9	5.23		155	30.1		-21.67	-124.9
	111	29.6		129	38.3		111	129		29.6	38.3		18	8.7
	138	137		109	13.8		140	109		137	13.8		-31	-123.2
	140	154		33	7.89		15			154			-45	-13.61
	127	23.2		25.7	1.36		8.81			23.2			-63.4	-4
	15	21.5		132	82.7		78	33		21.5	7.89		13	-57.3
	8.81	5.36		28.8	51.8		6.27			5.36	1.36		-3.1	-91.2
	78	139		13.9	2.22		126			139			-10.9	-8.58
	6.27	140		15	1.41		75.4			140	82.7		-42.6	-19.89
	126	143		76.8	37.8		89.1	25.7		143	51.8		-13.9	-121.2
	75.4	10.8		56.8	8.79		119	132		10.8	2.22		-75.2	-67.81
	89.1	21.3		84.2	17.3		31.9	28.8		21.3	1.41		-24.8	-83.7
	119	159		187	13.7		24.8	13.9		159	37.8		69	-100.3
	31.9	76.6		2.13	5.56		57.6	15		76.6	8.79		-8.87	-45.34
	24.8	101		52.2	0.09		1.76	0.74		101	17.3		-80.8	-0.02
	9.11	114		0.5	26.9		90.7	76.8		114	13.7		-7.69	-108.1
	57.6	50.9		72.6	11.7		132	56.8		50.9	5.56		-32.4	-144.3
	1.76	135		127	72.5		109	84.2		135	26.9		20	-69.5
	90.7	156		61.4	42.1		118	187		156	11.7		-84.6	-107.9
	132	142		22	13.7		11	2.13		142	72.5		-82	-100.3
	109	150		34.7	110		133	52.2		150	42.1		-116.3	-23
	118	114		5.69	10.1		8.19	0.5		114	13.7		-13.31	-139.9
	132	133			32		105	72.6		133	110			-80
	11	150			15.8		107	127		150	10.1			-68.4
	133	112					146	61.4		112	32
	8.19	84.2					104	22		84.2	15.8
	105						151	34.7
	107						19	5.69
	146
	104
	151
	103
	19
	Mann Whitney test			Mann Whitney test			Wilcoxon matched-pairs signed rank test			Wilcoxon matched-pairs signed rank test			Mann Whitney test
	P value	0.0375		P value	0.0289		P value	0.0027		P value	<0,0001		P value	0.0071
	Exact or approximate P value?	Exact		Exact or approximate P value?	Exact		Exact or approximate P value?	Exact		Exact or approximate P value?	Exact		Exact or approximate P value?	Exact
	P value summary	*		P value summary	*		P value summary	**		P value summary	****		P value summary	**
	Significantly different (P < 0.05)?	Yes		Significantly different (P < 0.05)?	Yes		Significantly different (P < 0.05)?	Yes		Significantly different (P < 0.05)?	Yes		Significantly different (P < 0.05)?	Yes
	One- or two-tailed P value?	Two-tailed		One- or two-tailed P value?	Two-tailed		One- or two-tailed P value?	Two-tailed		One- or two-tailed P value?	Two-tailed		One- or two-tailed P value?	Two-tailed
	Sum of ranks in column A,B	854 , 916		Sum of ranks in column A,B	616 , 465		Sum of positive, negative ranks	43,00 , -233,0		Sum of positive, negative ranks	3,000 , -273,0		Sum of ranks in column A,B	638 , 443
	Mann-Whitney U	293		Mann-Whitney U	165		Sum of signed ranks (W)	-190		Sum of signed ranks (W)	-270		Mann-Whitney U	143
							Number of pairs	23		Number of pairs	23
	Difference between medians			Difference between medians			Number of ties (ignored)	0		Number of ties (ignored)	0		Difference between medians
	Median of column A	103,0, n=33		Median of column A	43,45, n=22								Median of column A	-23,24, n=22
	Median of column B	123,5, n=26		Median of column B	14,80, n=24		Median of differences			Median of differences			Median of column B	-74,75, n=24
	Difference: Actual	20.5		Difference: Actual	-28.65		Median	-21.67		Median	-80		Difference: Actual	-51.52
	Difference: Hodges-Lehmann	20.9		Difference: Hodges-Lehmann	-20.72								Difference: Hodges-Lehmann	-43.01
							How effective was the pairing?			How effective was the pairing?
							rs (Spearman)	0.7757		rs (Spearman)	0.58
							P value (one tailed)	<0,0001		P value (one tailed)	0.0019
							P value summary	****		P value summary	**
							Was the pairing significantly effective?	Yes		Was the pairing significantly effective?	Yes
