# Supplementary material for: High antibody levels and reduced cellular response in children up to one year after SARS-CoV-2 infection
Source: Nat Commun. 2022 Nov 28;13:7315. doi: 10.1038/s41467-022-35055-1 (PMC9701757; doi:10.1038/s41467-022-35055-1)
Supplement: Supplementary file 4 — Source Data [file 41467_2022_35055_MOESM4_ESM.zip › Source Data/Fig S10.xlsx]

## Sheet: Fig S10 A CD4+
Supplemental Figure 10. Difference in distribution of the T cell subpopulations in unstimulated cells (ex vivo) between children and adults
Age-related distribution of naïve-memory T cell subpopulations of the whole cohort
Fig S10 A	Subpopulations of CD4+ T-cells - graph in the middle: age depended distribution - graph on the right: comparison adults / children
							column	A	B	C	D	E	F	G	H
		age	naive	CM	EM	TEM		naive adults	naive children	CM adults	CM children	EM adults	EM children	TEM adults	TEM children
		57.9	30.48	57.46	12	0.06		30.48	86.4	57.46	8.09	12	4.52	0.06	0.99
		53.4	40.96	51.09	7.89	0.05		40.96	73.52	51.09	18.73	7.89	7.49	0.05	0.25
		7.4	86.4	8.09	4.52	0.99		30.12	56.35	58.55	28.9	11.29	14.16	0.04	0.58
		51	30.12	58.55	11.29	0.04		56.32	77.73	31.82	14.75	11.66	7.33	0.21	0.2
		53.8	56.32	31.82	11.66	0.21		42.54	78.69	45.77	13.36	11.28	7.55	0.41	0.39
		17.5	73.52	18.73	7.49	0.25		33.87	70.64	22	23.26	41.91	6	2.22	0.11
		46.3	42.54	45.77	11.28	0.41		48.59	79.27	34.34	11.71	16.87	8.41	0.2	0.61
		51.2	33.87	22	41.91	2.22		28.71	76.04	45.13	9.88	25.95	12.54	0.21	0.38
		13.4	56.35	28.9	14.16	0.58		54.19	68.28	41.33	22.15	4.45	9.18	0.03	0.27
		42.3	48.59	34.34	16.87	0.2		58.19	73.19	26.37	16.39	14.45	10.14	0.99	1.15
		42.7	28.71	45.13	25.95	0.21		57.4	71.93	30.86	12.83	11.65	14.09	0.09	0.49
		9.8	77.73	14.75	7.33	0.2		60.21	71.64	30.41	12.13	9.09	14.3	0.29	0.2
		6.3	78.69	13.36	7.55	0.39		45.6	72.86	33.3	16.51	20.37	10.14	0.73	0.11
		56.7	54.19	41.33	4.45	0.03		47.71	76.03	24.62	17.31	26.86	6.46	0.8	0.17
		54.4	58.19	26.37	14.45	0.99		48.66	66.83	37.16	24.31	13.81	8.75	0.37	1.09
		17.8	70.64	23.26	6	0.11		53.21	68.97	32.54	19.9	13.8	10.96	0.45	1.69
		20.5	57.4	30.86	11.65	0.09		33.07	68.87	34.09	16.33	31.95	13.71	0.9	1.17
		23.1	60.21	30.41	9.09	0.29		58.64	72.1	22.61	12.54	18.55	13.67	0.2	0.61
		48.3	45.6	33.3	20.37	0.73		48.04	78.13	36.31	11.46	15.53	9.24	0.11	0.8
		50.1	47.71	24.62	26.86	0.8		51.76	79.9	27.52	10.98	20.08	8.51	0.63	0.07
		21.6	61.05	21.33	16.89	0.73		39.86	81.37	39.85	11.4	20.17	6.42	0.13	0.33
		15.1	79.27	11.71	8.41	0.61		51.6	48.29	37.08	47.02	11.25	4.62	0.08	0.59
		11.4	50.99	19.26	27.81	1.94		49.59	72.33	28.01	16.74	21.6	10.6	0.8	1.09
		43	48.66	37.16	13.81	0.37		51.72	76.56	20.57	13.35	25.14	9.51	2.57	0.23
		47.5	53.21	32.54	13.8	0.45		42.63	65.11	37	17.41	20.15	16.39	0.22	0.43
		14.3	76.04	9.88	12.54	1.53		61.67	86.72	25.96	9.11	11.91	3.93	0.46	0.72
		11.8	68.28	22.15	9.18	0.38		59.58	82.22	25.82	10.51	14.38	6.83	0.22	0.92
		7.1	65.66	14.84	14.79	4.7		21.33	60.88	64.17	18.83	14.41	19.57	0.09	0.41
		36.2	33.07	34.09	31.95	0.9		53.73	72.32	29.18	10.04	17	15.43	0.09	0.58
		41.7	58.64	22.61	18.55	0.2		42.92	64.3	39.81	18.22	17.12	16.57	0.15	1.74
		10.6	73.19	16.39	10.14	0.27		56.3	75.25	32.19	15.55	11.42	8.79	0.08	0.96
		8.7	71.93	12.83	14.09	1.15		46.7	59.84	36.68	18.79	16.16	20.8	0.47	1.01
		6.7	71.64	12.13	14.3	1.92		34.57	76.43	43.49	11.43	21.6	10.4	0.34	1.93
		43.8	48.04	36.31	15.53	0.11		66.59	57.53	21.11	27.57	12.22	13.94	0.09	1.48
		49.1	51.76	27.52	20.08	0.63		33.15	72.61	34.57	17.52	31.76	8.86	0.52	0.11
		13.6	72.86	16.51	10.14	0.49		61.92	80.45	27.16	8.41	10.78	9.21	0.14	0.61
		10.2	76.03	17.31	6.46	0.2		28.18	81.78	53.92	9.35	16.75	7.39	1.14	0.3
		49.6	39.86	39.85	20.17	0.13		47.75	72.4	40.47	20.81	11.46	6.68	0.32	0.78
		54.4	51.6	37.08	11.25	0.08		49.29	74.09	37.49	16.36	12.78	8.94	0.44	0.84
		10.7	66.83	24.31	8.75	0.11		26.33	74.03	54.41	18.86	19.19	6.81	0.08	2.08
		6.3	68.97	19.9	10.96	0.17		50.56	72.07	31.13	14.92	18.12	11.37	0.19	1.18
		37.4	49.59	28.01	21.6	0.8		53.12	79.93	35.47	13.55	11.28	5.75	0.12	1.16
		41.2	51.72	20.57	25.14	2.57		48.88	66.91	30.37	13.66	19.96	18.59	0.79	1.95
		11.3	68.87	16.33	13.71	1.09		45.34	72.05	32.98	10.61	21.24	15.25	0.43	0.62
		10	72.1	12.54	13.67	1.69		63.69	84.68	16.61	8.88	19.01	5.26	0.68
		6.9	78.13	11.46	9.24	1.17		41.47	90.52	41.73	6.2	16.48	2.12	0.32
		45	42.63	37	20.15	0.22		47.61	55.73	32.49	25.37	19.65	16.94	0.26
		45.1	61.67	25.96	11.91	0.46		57.61	73.31	25.64	19.21	15.49	6.86	1.26
		13.6	79.9	10.98	8.51	0.61		45.54		30.7		23.09		0.67
		9.9	81.37	11.4	6.42	0.8		54.52		31.91		13.43		0.14
		43.3	59.58	25.82	14.38	0.22		63.43		24.1		12.2		0.27
		42	21.33	64.17	14.41	0.09		30.32		60.85		8.81		0.03
		13.9	48.29	47.02	4.62	0.07		54.17		32.61		12.83		0.39
		16.2	72.33	16.74	10.6	0.33		30.62		50.12		19.04		0.22
		37.7	53.73	29.18	17	0.09		46.93		37.9		14.68		0.49
		38.9	42.92	39.81	17.12	0.15		42.39		34.35		22.73		0.52
		9	76.56	13.35	9.51	0.59		53.9		30.29		15.39		0.42
		45.7	56.3	32.19	11.42	0.08		43.47		29.87		23.42		3.24
		53.6	46.7	36.68	16.16	0.47		78.57		13.73		7.23		0.48
		11.8	65.11	17.41	16.39	1.09		64.28		24.66		10.67		0.39
		44.8	34.57	43.49	21.6	0.34		21.21		54.72		23.55		0.52
		44.3	66.59	21.11	12.22	0.09		48.63		32.02		18.19		1.17
		7.3	86.72	9.11	3.93	0.23		Table Analyzed	Naiv Mem CD4 unstimulated all in one	Table Analyzed	Naiv Mem CD4 unstimulated all in one	Table Analyzed	Naiv Mem CD4 unstimulated all in one	Table Analyzed	Naiv Mem CD4 unstimulated all in one
		5.4	82.22	10.51	6.83	0.43
		81.1	33.15	34.57	31.76	0.52		Column B	naive children	Column D	CM children	Column F	EM children	Column H	TEM children
		53.4	61.92	27.16	10.78	0.14		vs.	vs,	vs.	vs,	vs.	vs,	vs.	vs,
		51.1	28.18	53.92	16.75	1.14		Column A	naive adults	Column C	CM adults	Column E	EM adults	Column G	TEM adults
		17.1	60.88	18.83	19.57	0.72
		15.2	72.32	10.04	15.43	2.21		Mann Whitney test		Mann Whitney test		Mann Whitney test		Mann Whitney test
		46.1	47.75	40.47	11.46	0.32		P value	<0,0001	P value	<0,0001	P value	<0,0001	P value	0.0009
		42.4	49.29	37.49	12.78	0.44		Exact or approximate P value?	Exact	Exact or approximate P value?	Exact	Exact or approximate P value?	Exact	Exact or approximate P value?	Exact
		11.7	64.3	18.22	16.57	0.92		P value summary	****	P value summary	****	P value summary	****	P value summary	***
		8.9	75.25	15.55	8.79	0.41		Significantly different (P < 0.05)?	Yes	Significantly different (P < 0.05)?	Yes	Significantly different (P < 0.05)?	Yes	Significantly different (P < 0.05)?	Yes
		58.1	26.33	54.41	19.19	0.08		One- or two-tailed P value?	Two-tailed	One- or two-tailed P value?	Two-tailed	One- or two-tailed P value?	Two-tailed	One- or two-tailed P value?	Two-tailed
		14.7	59.84	18.79	20.8	0.58		Sum of ranks in column A,B	2072 , 4033	Sum of ranks in column C,D	4786 , 1319	Sum of ranks in column E,F	4384 , 1721	Sum of ranks in column G,H	2804 , 2868
		7	76.43	11.43	10.4	1.74		Mann-Whitney U	119	Mann-Whitney U	143	Mann-Whitney U	545	Mann-Whitney U	850.5
		22.5	50.56	31.13	18.12	0.19
		41.3	53.12	35.47	11.28	0.12		Difference between medians		Difference between medians		Difference between medians		Difference between medians
		43	48.88	30.37	19.96	0.79		Median of column A	48,61, n=62	Median of column C	32,80, n=62	Median of column E	15,85, n=62	Median of column G	0,3300, n=62
		13.8	57.53	27.57	13.94	0.96		Median of column B	73,03, n=48	Median of column D	15,24, n=48	Median of column F	9,195, n=48	Median of column H	0,6100, n=44
		18.4	45.34	32.98	21.24	0.43		Difference: Actual	24.42	Difference: Actual	-17.56	Difference: Actual	-6.65	Difference: Actual	0.28
		19.7	63.69	16.61	19.01	0.68		Difference: Hodges-Lehmann	24.95	Difference: Hodges-Lehmann	-18.28	Difference: Hodges-Lehmann	-6.02	Difference: Hodges-Lehmann	0.27
		42.4	41.47	41.73	16.48	0.32
		47.4	47.61	32.49	19.65	0.26
		9.7	72.61	17.52	8.86	1.01
		53.1	57.61	25.64	15.49	1.26
		48	45.54	30.7	23.09	0.67
		13.3	80.45	8.41	9.21	1.93
		42.2	54.52	31.91	13.43	0.14
		43.6	63.43	24.1	12.2	0.27
		8.8	81.78	9.35	7.39	1.48
		6.6	72.4	20.81	6.68	0.11
		46.3	30.32	60.85	8.81	0.03
		41.6	54.17	32.61	12.83	0.39
		15.3	74.09	16.36	8.94	0.61
		11.3	74.03	18.86	6.81	0.3
		34.8	30.62	50.12	19.04	0.22
		35.9	46.93	37.9	14.68	0.49
		4.8	72.07	14.92	11.37	1.64
		2.7	79.93	13.55	5.75	0.78
		45.9	42.39	34.35	22.73	0.52
		12.7	66.91	13.66	18.59	0.84
		9	72.05	10.61	15.25	2.08
		48.4	53.9	30.29	15.39	0.42
		53.4	43.47	29.87	23.42	3.24
		12.4	66.22	10.24	17.81	5.73
		39	78.57	13.73	7.23	0.48
		39.3	64.28	24.66	10.67	0.39
		6.5	84.68	8.88	5.26	1.18
		2.7	90.52	6.2	2.12	1.16
		41.5	21.21	54.72	23.55	0.52
		43.6	48.63	32.02	18.19	1.17
		7.9	55.73	25.37	16.94	1.95
		5.3	73.31	19.21	6.86	0.62
		linear regression	naive	CM	EM	TEM
		Best-fit values
		Slope	-0.6634	0.5146	0.1618	-0.0129
		Y-intercept	77.88	11.57	9.435	1.113
		X-intercept	117.4	-22.48	-58.32	86.31
		1/slope	-1.507	1.943	6.181	-77.52
		Std. Error
		Slope	0.05272	0.0465	0.02948	0.004202
		Y-intercept	1.819	1.604	1.017	0.145
		95% Confidence Intervals
		Slope	-0,7678 to -0,5589	0,4224 to 0,6067	0,1034 to 0,2202	-0,02123 to -0,004574
		Y-intercept	74,28 to 81,48	8,391 to 14,75	7,420 to 11,45	0,8262 to 1,401
		X-intercept	105,1 to 134,2	-34,31 to -14,07	-108,4 to -34,43	61,93 to 192,5
		Goodness of Fit
		R squared	0.5857	0.5223	0.2119	0.07761
		Sy.x	10.47	9.232	5.853	0.8343
		Is slope significantly non-zero?
		F	158.4	122.4	30.11	9.424
		DFn, DFd	1, 112	1, 112	1, 112	1, 112
		P value	<0,0001	<0,0001	<0,0001	0.0027
		Deviation from zero?	Significant	Significant	Significant	Significant
		Equation	Y = -0,6634*X + 77,88	Y = 0,5146*X + 11,57	Y = 0,1618*X + 9,435	Y = -0,01290*X + 1,113
		Data
		Number of X values	114	114	114	114
		Maximum number of Y replicates	1	1	1	1
		Total number of values	114	114	114	114
		Number of missing values	0	0	0	0

## Sheet: Fig S10 B CD8+
Supplemental Figure 10. Difference in distribution of the T cell subpopulations in unstimulated cells (ex vivo) between children and adults
Age-related distribution of naïve-memory T cell subpopulations of the whole cohort
Fig S10 A
							column	A	B	C	D	E	F	G	H
		age	naive	CM	EM	TEM		naive adults	naive children	CM adults	CM children	EM adults	EM children	TEM adults	TEM children
		57.9	26.87	16.37	29.3	27.46		26.87	85.23	16.37	0.46	29.3	2.65	27.46	11.65
		53.4	39.19	18.95	22.59	19.27		39.19	78.67	18.95	2.4	22.59	10.79	19.27	8.15
		7.4	85.23	0.46	2.65	11.65		19.36	54.07	13.81	10.23	55.7	26.61	11.13	9.08
		51	19.36	13.81	55.7	11.13		28.05	61.91	4.29	3.83	30.03	21.31	37.64	12.94
		53.8	28.05	4.29	30.03	37.64		57.9	68.88	11	2.42	19.23	16.19	11.87	12.51
		17.5	78.67	2.4	10.79	8.15		35.4	80.78	4.46	4.65	37.45	11.32	22.69	3.25
		46.3	57.9	11	19.23	11.87		42.36	70.87	10.33	1.82	37.62	14.76	9.69	12.55
		51.2	35.4	4.46	37.45	22.69		11.29	81.76	6.18	1.37	71.4	5.85	11.13	11.02
		13.4	54.07	10.23	26.61	9.08		57.12	71.89	10.68	1.49	20.65	9.14	11.55	17.48
		42.3	42.36	10.33	37.62	9.69		38.97	48.97	7.33	4.06	37.71	29.86	16	17.11
		42.7	11.29	6.18	71.4	11.13		73.78	73.59	5.11	1.82	14.47	9.99	6.64	14.6
		9.8	61.91	3.83	21.31	12.94		61.38	72.03	5.25	5.91	24.05	14.96	9.32	7.1
		6.3	68.88	2.42	16.19	12.51		32.18	78.87	7.94	1.59	52.63	8.06	7.25	11.48
		56.7	57.12	10.68	20.65	11.55		27.05	76.73	9.92	1.4	47.6	11.05	15.44	10.81
		54.4	38.97	7.33	37.71	16		67.64	72.78	2.62	2.78	12.69	16.12	17.05	8.32
		17.8	80.78	4.65	11.32	3.25		59.05	82.02	11.42	2.41	16.67	9.11	12.86	6.45
		20.5	73.78	5.11	14.47	6.64		35.16	76.47	7.87	3.04	41.71	9.62	15.26	10.86
		23.1	61.38	5.25	24.05	9.32		26.71	72.09	9.57	2.36	32.72	13.79	31	11.76
		48.3	32.18	7.94	52.63	7.25		55.17	72.75	5.81	2.49	30.94	11.07	8.09	13.68
		50.1	27.05	9.92	47.6	15.44		37.44	63.67	11.19	2.61	42.01	18.4	9.36	15.32
		21.6	67.64	2.62	12.69	17.05		41.23	70.94	6.41	1.14	23.55	8.35	28.82	19.57
		15.1	81.76	1.37	5.85	11.02		54.6	71.33	9.46	1.25	26.62	19.67	9.32	7.75
		11.4	70.87	1.82	14.76	12.55		68.91	80.33	7.73	1.37	16.98	9.96	6.37	8.34
		43	59.05	11.42	16.67	12.86		35.85	71.02	7.09	8.06	42.55	16.37	14.51	4.55
		47.5	35.16	7.87	41.71	15.26		26.39	82.14	2.15	2	25.18	7.59	46.28	8.28
		14.3	71.89	1.49	9.14	17.48		61.44	84.43	7	1.79	25.4	6.18	6.15	7.6
		11.8	48.97	4.06	29.86	17.11		45.35	78.37	6.1	3.65	25.11	9.68	23.43	8.29
		7.1	73.59	1.82	9.99	14.6		62.9	79.55	6.35	1.5	25.42	12.02	5.33	6.93
		36.2	26.71	9.57	32.72	31		33.68	84.02	16.08	1.19	32.58	6.29	17.65	8.49
		41.7	55.17	5.81	30.94	8.09		69.86	57.68	6.23	4.92	19.8	23.91	4.11	13.49
		10.6	72.03	5.91	14.96	7.1		35.98	66.73	23.89	3.14	31.59	24.5	8.54	5.63
		8.7	78.87	1.59	8.06	11.48		54.91	71.18	11.78	1.78	25.88	11.32	7.43	15.73
		6.7	76.73	1.4	11.05	10.81		49.11	84.69	9.86	1.23	28.49	6.74	12.54	7.34
		43.8	37.44	11.19	42.01	9.36		39.13	74.22	16.27	1.64	28.89	17.18	15.71	7.66
		49.1	41.23	6.41	23.55	28.82		70.24	85.31	4.09	0.63	21.2	6.39	4.46	4.12
		13.6	72.78	2.78	16.12	8.32		28.23	70.02	5.55	4.93	40.57	20.93	25.64	8.41
		10.2	82.02	2.41	9.11	6.45		45.13	82.94	6.16	2.82	30.91	5.83	17.79	6.86
		49.6	54.6	9.46	26.62	9.32		19.41	81.53	9.32	1.82	37.54	9.79	33.73	5.09
		54.4	68.91	7.73	16.98	6.37		48.74	88.9	8.09	0.88	13.76	5.14	29.42	6.1
		10.7	76.47	3.04	9.62	10.86		38.88	81.94	6.74	0.79	29.78	11.17	24.6	4.06
		6.3	72.09	2.36	13.79	11.76		51.81	78.65	8.48	2.95	34.81	14.34	4.91	6.3
		37.4	35.85	7.09	42.55	14.51		70.02	81.97	4.93	3.26	20.93	8.48	4.12	15.61
		41.2	26.39	2.15	25.18	46.28		60.09	72.56	9.45	3.64	21.84	8.19	8.62	13.01
		11.3	72.75	2.49	11.07	13.68		56.74	82.62	5.48	0.81	9.4	3.56	28.38	12.45
		10	63.67	2.61	18.4	15.32		33.78	84.73	5.04	1.07	17.56	1.74	43.63	6.96
		6.9	70.94	1.14	8.35	19.57		78.99	53.96	1.03	2.59	9.05	20.58	10.92	22.87
		45	61.44	7	25.4	6.15		54.86	71.49	11.5	1.15	24.34	6.29	9.3	21.08
		45.1	45.35	6.1	25.11	23.43		29.69	71.39	7.8	0.83	23.77	11.54	38.74	16.24
		13.6	71.33	1.25	19.67	7.75		53.36	85.52	7.69	0.54	25.63	2.55	13.32	11.39
		9.9	80.33	1.37	9.96	8.34		45.03	90.26	7.46	0.19	32.1	0.71	15.4	8.84
		43.3	62.9	6.35	25.42	5.33		46.05	57.31	9.55	1.39	32.07	12.86	12.33	28.43
		42	33.68	16.08	32.58	17.65		51.55	83.7	7.48	1.4	27.53	5.83	13.44	9.07
		13.9	71.02	8.06	16.37	4.55		42.99		31.49		22.85		2.67
		16.2	82.14	2	7.59	8.28		56.98		6.31		23.8		12.92
		37.7	69.86	6.23	19.8	4.11		29.36		18.98		28.43		23.23
		38.9	35.98	23.89	31.59	8.54		59.71		8.63		18.48		13.18
		9	84.43	1.79	6.18	7.6		32.29		9.15		32.97		25.59
		45.7	54.91	11.78	25.88	7.43		64.42		8.28		20.37		6.92
		53.6	49.11	9.86	28.49	12.54		36.41		4.37		24.77		34.46
		11.8	78.37	3.65	9.68	8.29		78.2		1.48		3.98		16.35
		44.8	39.13	16.27	28.89	15.71		54.76		3.81		17.08		24.35
		44.3	70.24	4.09	21.2	4.46		23.69		9.75		37.91		28.64
		7.3	79.55	1.5	12.02	6.93		64.9		6.95		14.61		13.54
		5.4	84.02	1.19	6.29	8.49		Table Analyzed	Naiv Mem CD8 unstimulated all in one	Table Analyzed	Naiv Mem CD8 unstimulated all in one	Table Analyzed	Naiv Mem CD8 unstimulated all in one	Table Analyzed	Naiv Mem CD8 unstimulated all in one
		81.1	28.23	5.55	40.57	25.64
		53.4	45.13	6.16	30.91	17.79		Column B	naive children	Column D	CM children	Column F	EM children	Column H	TEM children
		51.1	19.41	9.32	37.54	33.73		vs.	vs,	vs.	vs,	vs.	vs,	vs.	vs,
		17.1	57.68	4.92	23.91	13.49		Column A	naive adults	Column C	CM adults	Column E	EM adults	Column G	TEM adults
		15.2	66.73	3.14	24.5	5.63
		46.1	48.74	8.09	13.76	29.42		Mann Whitney test		Mann Whitney test		Mann Whitney test		Mann Whitney test
		42.4	38.88	6.74	29.78	24.6		P value	<0,0001	P value	<0,0001	P value	<0,0001	P value	0.0013
		11.7	71.18	1.78	11.32	15.73		Exact or approximate P value?	Exact	Exact or approximate P value?	Exact	Exact or approximate P value?	Exact	Exact or approximate P value?	Exact
		8.9	84.69	1.23	6.74	7.34		P value summary	****	P value summary	****	P value summary	****	P value summary	**
		58.1	51.81	8.48	34.81	4.91		Significantly different (P < 0.05)?	Yes	Significantly different (P < 0.05)?	Yes	Significantly different (P < 0.05)?	Yes	Significantly different (P < 0.05)?	Yes
		14.7	74.22	1.64	17.18	6.96		One- or two-tailed P value?	Two-tailed	One- or two-tailed P value?	Two-tailed	One- or two-tailed P value?	Two-tailed	One- or two-tailed P value?	Two-tailed
		7	85.31	0.63	6.39	7.66		Sum of ranks in column A,B	2222 , 4449	Sum of ranks in column C,D	5072 , 1599	Sum of ranks in column E,F	4980 , 1691	Sum of ranks in column G,H	4222 , 2449
		22.5	70.02	4.93	20.93	4.12		Mann-Whitney U	205.5	Mann-Whitney U	220.5	Mann-Whitney U	312.5	Mann-Whitney U	1071
		41.3	60.09	9.45	21.84	8.62
		43	56.74	5.48	9.4	28.38		Difference between medians		Difference between medians		Difference between medians		Difference between medians
		19.7	78.99	1.03	9.05	10.92		Median of column A	45,35, n=63	Median of column C	7,730, n=63	Median of column E	25,63, n=63	Median of column G	13,44, n=63
		18.4	33.78	5.04	17.56	43.63		Median of column B	76,60, n=52	Median of column D	1,820, n=52	Median of column F	10,39, n=52	Median of column H	9,075, n=52
		13.8	82.94	2.82	5.83	8.41		Difference: Actual	31.25	Difference: Actual	-5.91	Difference: Actual	-15.24	Difference: Actual	-4.365
		42.4	54.86	11.5	24.34	9.3		Difference: Hodges-Lehmann	28.43	Difference: Hodges-Lehmann	-5.545	Difference: Hodges-Lehmann	-15.45	Difference: Hodges-Lehmann	-4.05
		47.4	29.69	7.8	23.77	38.74
		9.7	81.53	1.82	9.79	6.86
		53.1	53.36	7.69	25.63	13.32
		48	45.03	7.46	32.1	15.4
		13.3	88.9	0.88	5.14	5.09
		42.2	46.05	9.55	32.07	12.33
		43.6	51.55	7.48	27.53	13.44
		8.8	81.94	0.79	11.17	6.1
		6.6	78.65	2.95	14.34	4.06
		46.3	42.99	31.49	22.85	2.67
		41.6	56.98	6.31	23.8	12.92
		15.3	81.97	3.26	8.48	6.3
		11.3	72.56	3.64	8.19	15.61
		34.8	29.36	18.98	28.43	23.23
		35.9	59.71	8.63	18.48	13.18
		4.8	82.62	0.81	3.56	13.01
		2.7	84.73	1.07	1.74	12.45
		45.9	32.29	9.15	32.97	25.59
		12.7	53.96	2.59	20.58	22.87
		9	71.49	1.15	6.29	21.08
		48.4	64.42	8.28	20.37	6.92
		53.4	36.41	4.37	24.77	34.46
		12.4	71.39	0.83	11.54	16.24
		39	78.2	1.48	3.98	16.35
		39.3	54.76	3.81	17.08	24.35
		6.5	85.52	0.54	2.55	11.39
		2.7	90.26	0.19	0.71	8.84
		41.5	23.69	9.75	37.91	28.64
		43.6	64.9	6.95	14.61	13.54
		7.9	57.31	1.39	12.86	28.43
		5.3	83.7	1.4	5.83	9.07
		linear regression	naive	CM	EM	TEM
		Best-fit values
		Slope	-0.7993	0.1734	0.4743	0.1517
		Y-intercept	82.64	0.8566	6.734	9.768
		X-intercept	103.4	-4.94	-14.2	-64.39
		1/slope	-1.251	5.766	2.109	6.592
		Std. Error
		Slope	0.06424	0.02009	0.04528	0.0427
		Y-intercept	2.216	0.693	1.562	1.473
		95% Confidence Intervals
		Slope	-0,9266 to -0,6721	0,1336 to 0,2132	0,3845 to 0,5640	0,06710 to 0,2363
		Y-intercept	78,25 to 87,03	-0,5165 to 2,230	3,639 to 9,829	6,849 to 12,69
		X-intercept	92,81 to 117,8	-16,16 to 2,501	-25,02 to -6,592	-183,2 to -29,91
		Goodness of Fit
		R squared	0.5802	0.3995	0.4948	0.1013
		Sy.x	12.76	3.988	8.991	8.477
		Is slope significantly non-zero?
		F	154.8	74.52	109.7	12.62
		DFn, DFd	1, 112	1, 112	1, 112	1, 112
		P value	<0,0001	<0,0001	<0,0001	0.0006
		Deviation from zero?	Significant	Significant	Significant	Significant
		Equation	Y = -0,7993*X + 82,64	Y = 0,1734*X + 0,8566	Y = 0,4743*X + 6,734	Y = 0,1517*X + 9,768
		Data
		Number of X values	114	114	114	114
		Maximum number of Y replicates	1	1	1	1
		Total number of values	114	114	114	114
		Number of missing values	0	0	0	0
