# Supplementary material for: High antibody levels and reduced cellular response in children up to one year after SARS-CoV-2 infection
Source: Nat Commun. 2022 Nov 28;13:7315. doi: 10.1038/s41467-022-35055-1 (PMC9701757; doi:10.1038/s41467-022-35055-1)
Supplement: Supplementary file 4 — Source Data [file 41467_2022_35055_MOESM4_ESM.zip › Source Data/Fig S11.xlsx]

## Sheet: S11 A IFNg adults
Supplemental Figure 11. The amount of the released cytokine in the supernatant of Spike-1 stimulated T cells in adults (A-E) and children (F-J) is blotted against the proportion of CD137+CD69+CD4+ T cells to analyze the correlation
		IFNg adults
		IFNg	% CD137+CD69+CD4+ adults
		245.49	0.4			IFNg
		1608.13	0.15		vs.
		73.53	0.14		% CD137+CD69+CD4+ adults
		662.16	0.15		Spearman r
		301.66	0.16		r	0.5087
		1514.55	0.5		95% confidence interval	0,1709 to 0,7395
		100.52	0.58
		16.29	0.15		P value
		279.93	0.82		P (two-tailed)	0.0041
		1066.98	0.42		P value summary	**
		1121.37	1.12		Exact or approximate P value?	Approximate
		110.78	0.23		Significant? (alpha = 0.05)	Yes
		166.1	0.61
		5585.6	0.55		Number of XY Pairs	30
		2016.43	1.2
		305.76	0.28
		1921.73	1.04
		73.01	0.25
		208.79	0.37
		381.87	0.78
		950.22	0.81
		4242.03	0.4
		86.4	0.2
		418.83	0.36
		10427.4	0.9
		3156.45	0.23
		792.46	0.26
		74.25	0.24
		21.33	0.33
		11323.2	1.31

## Sheet: S11 B TNFa adults
Supplemental Figure 11. The amount of the released cytokine in the supernatant of Spike-1 stimulated T cells in adults (A-E) and children (F-J) is blotted against the proportion of CD137+CD69+CD4+ T cells to analyze the correlation
		TNFa adults
		TNFa	% CD137+CD69+CD4+			TNFa
		0	0.33		vs.
		534.45	1.31		% CD137+CD69+CD4+
		8.1	0.4		Spearman r
		36.22	0.15		r	0.3141
		12.03	0.14		95% confidence interval	-0,04330 to 0,6002
		21.93	0.15
		7.99	0.16		P value
		28.29	0.5		P (two-tailed)	0.075
		3.58	0.58		P value summary	ns
		149.85	0.9		Exact or approximate P value?	Approximate
		30.1	0.23		Significant? (alpha = 0.05)	No
		0	0.15
		13.21	0.82		Number of XY Pairs	33
		0	0.42
		7.94	0.36
		30.24	1.12
		36.67	0.23
		4.8	0.61
		237.11	0.55
		45.52	1.2
		7.2	0.28
		0	1.04
		0	0.02
		13.14	0.25
		6.34	0.37
		15.71	0.78
		23.37	0.81
		0	0.21
		22.68	0.26
		31.81	0.26
		9.2	0.24
		48.86	0.4
		2.34	0.2

## Sheet: S11 C IL10 adults
Supplemental Figure 11. The amount of the released cytokine in the supernatant of Spike-1 stimulated T cells in adults (A-E) and children (F-J) is blotted against the proportion of CD137+CD69+CD4+ T cells to analyze the correlation
		IL 10 adults
		IL10 pg/ml	% Spike 1 spez CD4+			IL10 pg/ml
		9.89	0.33		vs.
		24.37	1.31		% Spike 1 spez CD4+
		9.83	0.4		Spearman r
		38.11	0.51		r	0.5881
		22.68	0.15		95% confidence interval	0,2852 to 0,7841
		7.44	0.14
		21.54	0.15		P value
		34.96	0.16		P (two-tailed)	0.0005
		42.3	0.5		P value summary	***
		20.48	0.58		Exact or approximate P value?	Approximate
		121.41	0.9		Significant? (alpha = 0.05)	Yes
		19.03	0.23
		0	0.15		Number of XY Pairs	31
		37.72	0.82
		11.35	0.42
		37.18	0.36
		99.3	1.12
		11.8	0.23
		14.57	0.61
		39.59	0.55
		49.69	1.2
		2.01	0.28
		221.95	1.04
		16.3	0.25
		52.29	0.37
		8.42	0.78
		37.88	0.81
		6.11	0.26
		6.94	0.24
		82.53	0.4
		6	0.2

## Sheet: S11 D IL17a adults
Supplemental Figure 11. The amount of the released cytokine in the supernatant of Spike-1 stimulated T cells in adults (A-E) and children (F-J) is blotted against the proportion of CD137+CD69+CD4+ T cells to analyze the correlation
		IL17 a adults
						IL17
		IL17	% Spike 1 spez CD4+		vs.
		14.89	0.4		% Spike 1 spez CD4+
		24.52	0.51		Spearman r
		46.23	0.15		r	0.08416
		26.71	0.14		95% confidence interval	-0,2886 to 0,4347
		41.97	0.15
		19.07	0.16		P value
		5.07	0.5		P (two-tailed)	0.6526
		0	0.58		P value summary	ns
		5.83	0.15		Exact or approximate P value?	Approximate
		46.87	0.82		Significant? (alpha = 0.05)	No
		159.74	0.42
		19.2	1.12		Number of XY Pairs	31
		85.78	0.23
		23.54	0.61
		141.76	0.55
		0	1.2
		28.37	0.28
		69.81	1.04
		30.38	0.25
		27.38	0.37
		4.78	0.78
		80.02	0.81
		35.41	0.4
		33.07	0.2
		78.07	0.36
		35.88	0.9
		22.82	0.23
		2.78	0.26
		0	0.24
		29.43	0.33
		104.47	1.31

## Sheet: S11 E IL1 beta adults
Supplemental Figure 11. The amount of the released cytokine in the supernatant of Spike-1 stimulated T cells in adults (A-E) and children (F-J) is blotted against the proportion of CD137+CD69+CD4+ T cells to analyze the correlation
		IL1 beta adults
		IL1 beta	% CD137+CD69+CD4+			IL1 beta
		59.56	0.33		vs.
		9276.52	1.31		% CD137+CD69+CD4+
		22.79	0.4		Spearman r
		376.28	0.15		r	-0.1426
		71.54	0.14		95% confidence interval	-0,4925 to 0,2470
		252.53	0.15
		19.43	0.16		P value
		29.69	0.5		P (two-tailed)	0.4606
		0	0.58		P value summary	ns
		146.99	0.9		Exact or approximate P value?	Approximate
		147.06	0.23		Significant? (alpha = 0.05)	No
		0	0.15
		38.22	0.82		Number of XY Pairs	29
		1089.77	0.42
		13.94	0.36
		0	1.12
		309.23	0.23
		20.58	0.61
			0.55
		14.13	1.2
		0	0.28
		0	1.04
		32.88	0.25
		11.42	0.37
		17.93	0.78
		5.94	0.81
		10.99	0.26
		13.9	0.24
		238.31	0.4
		9.54	0.2

## Sheet: S11 F IFNg children
Supplemental Figure 11. The amount of the released cytokine in the supernatant of Spike-1 stimulated T cells in adults (A-E) and children (F-J) is blotted against the proportion of CD137+CD69+CD4+ T cells to analyze the correlation
		IFNg children
		IFNg	% CD137+CD69+CD4+ children
		230.06	0.19		Spearman r
		113.78	0.2		r	0.5911
		21.74	0.06		95% confidence interval	0,2613 to 0,7974
		26.19	0.11
		64.37	0.23		P value
		230.58	0.53		P (two-tailed)	0.0012
		47.95	0.23		P value summary	**
		65.78	0.13		Exact or approximate P value?	Approximate
		40.93	0.19		Significant? (alpha = 0.05)	Yes
		333.55	0.4
		55.6	0.12		Number of XY Pairs	27
		75.78	0.37
		0	0.13
		180.21	0.17
		86.75	0.2
		62.78	0.19
		129.7	0.41
		102.13	0.41
		130.3	0.51
		270.31	0.11
		35.1	0.28
		974.31	0.33
		679.09	0.3
		55.62	0.15
		10.45	0.11
		142.44	0.63
		665.08	0.75
		0	0.28
		20.87	0.33
		10.19	0.3
		0	0.15
		0	0.11

## Sheet: S11 G TNFa children
Supplemental Figure 11. The amount of the released cytokine in the supernatant of Spike-1 stimulated T cells in adults (A-E) and children (F-J) is blotted against the proportion of CD137+CD69+CD4+ T cells to analyze the correlation
		TNFa children
		TNFa	% CD137+CD69+CD4+			TNFa
		0	0.63		vs.
		32	0.75		% CD137+CD69+CD4+
		7.69	0.19		Spearman r
		11.71	0.2		r	0.3041
		6.71	0.06		95% confidence interval	-0,09757 to 0,6206
		0	0.11
		0	0.23		P value
		24.6	0.53		P (two-tailed)	0.123
		21.96	0.3		P value summary	ns
		0	0.23		Exact or approximate P value?	Approximate
		0	0.13		Significant? (alpha = 0.05)	No
		4.41	0.28
		20.94	0.33		Number of XY Pairs	27
		8.19	0.19
		9.38	0.4
		13.23	0.12
		0	0.37
		4.06	0.13
		0	0.17
		0	0.2
		5.9	0.19
		10.64	0.41
		10.02	0.41
		5.3	0.15
		0.36	0.11
		0	0.51
		0	0.11

## Sheet: S11 H IL10 children
Supplemental Figure 11. The amount of the released cytokine in the supernatant of Spike-1 stimulated T cells in adults (A-E) and children (F-J) is blotted against the proportion of CD137+CD69+CD4+ T cells to analyze the correlation
		IL 10 children
		IL10 pg/ml	% Spike 1 spez CD4+			IL10 pg/ml
		10.81	0.63		vs.
		31.04	0.75		% Spike 1 spez CD4+
		10.15	0.19		Spearman r
		9.06	0.2		r	0.3337
		6.71	0.06		95% confidence interval	-0,04867 to 0,6308
		50.36	0.11
		13.16	0.23		P value
		16.95	0.53		P (two-tailed)	0.0768
		11.36	0.3		P value summary	ns
		4.34	0.23		Exact or approximate P value?	Approximate
		5.39	0.13		Significant? (alpha = 0.05)	No
		7.55	0.28
		36.93	0.33		Number of XY Pairs	29
		1.44	0.19
		33.75	0.4
		26.28	0.12
		4.77	0.37
		8.12	0.13
		22.22	0.17
		31.56	0.2
		5.43	0.19
		1.6	0.03
		147.57	0.26
		8.24	0.41
		11.68	0.41
		9.74	0.15
		4.18	0.11
		19.71	0.51
		11.17	0.11

## Sheet: S11 I IL17a children
Supplemental Figure 11. The amount of the released cytokine in the supernatant of Spike-1 stimulated T cells in adults (A-E) and children (F-J) is blotted against the proportion of CD137+CD69+CD4+ T cells to analyze the correlation
		IL17 a children
		IL17	% Spike 1 spez CD4+			IL17
		1.83	0.19		vs.
		4.31	0.2		% Spike 1 spez CD4+
		54.2	0.06		Spearman r
		0	0.11		r	-0.0604
		0.71	0.23		95% confidence interval	-0,4803 to 0,3821
		44.09	0.53
		7.76	0.23		P value
		36.03	0.13		P (two-tailed)	0.7895
		1.78	0.19		P value summary	ns
		12.16	0.4		Exact or approximate P value?	Approximate
		15.09	0.12		Significant? (alpha = 0.05)	No
		0	0.37
		21.35	0.13		Number of XY Pairs	22
		0	0.17
		0	0.2
		0	0.19
		12.88	0.41
		41.85	0.41
		0	0.51
		39.08	0.11
		0	0.63
		41.32	0.75

## Sheet: S11 J IL1 beta children
Supplemental Figure 11. The amount of the released cytokine in the supernatant of Spike-1 stimulated T cells in adults (A-E) and children (F-J) is blotted against the proportion of CD137+CD69+CD4+ T cells to analyze the correlation
		IL1 beta children
		IL1 beta	% Spike 1 spez CD4+
		0	0.63			IL1 beta
		34.76	0.75		vs.
		17.76	0.19		% Spike 1 spez CD4+
		15.19	0.2		Spearman r
		36.15	0.06		r	0.0885
		0	0.11		95% confidence interval	-0,3124 to 0,4626
		0	0.23
		27.95	0.53		P value
		39.36	0.3		P (two-tailed)	0.6607
		0	0.23		P value summary	ns
		0	0.13		Exact or approximate P value?	Approximate
		3.91	0.28		Significant? (alpha = 0.05)	No
		44.77	0.33
		2.67	0.19		Number of XY Pairs	27
		7.3	0.4
		65.46	0.12
		0	0.37
		32.82	0.13
		0	0.17
		0	0.2
		0.84	0.19
		29.78	0.41
		28.91	0.41
		1.3	0.15
		3.06	0.11
		0	0.51
		0	0.11
