# Supplementary material for: High antibody levels and reduced cellular response in children up to one year after SARS-CoV-2 infection
Source: Nat Commun. 2022 Nov 28;13:7315. doi: 10.1038/s41467-022-35055-1 (PMC9701757; doi:10.1038/s41467-022-35055-1)
Supplement: Supplementary file 4 — Source Data [file 41467_2022_35055_MOESM4_ESM.zip › Source Data/Fig S12.xlsx]

## Sheet: S12 IFNg
Supplement Fig 12 Cytokine release in the supernatant of Pan Corona stimulated T cells
only SARS-CoV2 neg. Probands are shown because of cross-reactivity after SARS-CoV2 infection
		IFNg
					CoV2 neg
					Adults	Children		Table Analyzed	IFNg Pan Corona
	column				D	E
					41.52	1662.63		Column E	Cov2 neg children
					284	1061.22		vs.	vs,
					765.67	1519.41		Column D	CoV2 neg adults
					815.29	2180.1
					4790.14	1356.19		Mann Whitney test
					49.43	514.27		P value	0.3209
					2926.79	1780.72		Exact or approximate P value?	Exact
					921.79	632.31		P value summary	ns
					271.73	735.05		Significantly different (P < 0.05)?	No
					1574.97	2305.72		One- or two-tailed P value?	Two-tailed
					261.35	784.04		Sum of ranks in column D,E	554 , 481
					714.12	2297		Mann-Whitney U	203
					297.52	205.57
					1657.48	203.55		Difference between medians
					1147.08	5564.35		Median of column D	790,5, n=26
					645.11	1853.77		Median of column E	1356, n=19
					1840.26	867.92		Difference: Actual	565.7
					361.71	180.31		Difference: Hodges-Lehmann	282
					1070.96	2083.73
					211.05
					56.57
					1770.2
					458.34
					5025.43
					2400.35
					2037.47

## Sheet: S12 TNFa
Supplement Fig 12 Cytokine release in the supernatant of Pan Corona stimulated T cells
only SARS-CoV2 neg. Probands are shown because of cross-reactivity after SARS-CoV2 infection
		TNFa
					CoV2 neg
					Adults	Children
	column				D	E
					0	63.54		Table Analyzed	TNF alpha Pan Corona
					2.62	34.61
					4.37	23.19		Column B	CoV2 pos children
					9.39	31.44		vs.	vs,
					29.94	23.43		Column A	CoV2 pos adults
					2.34	0
					40.07	22.64		Mann Whitney test
					13.65	0		P value	0.61
					0	0		Exact or approximate P value?	Exact
					27	0		P value summary	ns
					0	44.77		Significantly different (P < 0.05)?	No
					0	33.6		One- or two-tailed P value?	Two-tailed
					2.11	20.35		Sum of ranks in column A,B	1072 , 758,5
					14.37	2.04		Mann-Whitney U	407.5
					13.17	88.35
					0	75.38		Difference between medians
					38.52	66.42		Median of column A	17,88, n=34
					3.64	3.61		Median of column B	14,57, n=26
					12.19	32.73		Difference: Actual	-3.315
					0			Difference: Hodges-Lehmann	-0.735
					0
					135.69
					0
					30.46
					55.17
					71.69

## Sheet: S12 IL17a
Supplement Fig 12 Cytokine release in the supernatant of Pan Corona stimulated T cells
only SARS-CoV2 neg. Probands are shown because of cross-reactivity after SARS-CoV2 infection
		IL17a
					CoV2 neg
					Adults	Children
	column				D	E
					0	0		Table Analyzed	IL17a Pan Corona
					1.83	15.44
					0.66	15.89		Column B	CoV2 pos children
					12.08	10.55		vs.	vs,
					461.03	48.96		Column A	CoV2 pos adults
					12.62	14.92
					187.56	17.5		Mann Whitney test
					31.96	0		P value	0.0896
					36.72	13.09		Exact or approximate P value?	Exact
					48.54	15.87		P value summary	ns
					0	151.16		Significantly different (P < 0.05)?	No
					15.12	11.6		One- or two-tailed P value?	Two-tailed
					3.26	4.02		Sum of ranks in column A,B	1101 , 669
					23.07	0		Mann-Whitney U	318
					0	26.49
					0	20.45		Difference between medians
					50.82	44.54		Median of column A	18,44, n=33
					9.6	0.2		Median of column B	10,36, n=26
					14.96	14.74		Difference: Actual	-8.08
					3.26			Difference: Hodges-Lehmann	-6.885
					0
					29.27
					7.07
					5.33
					44.67
					14.74
	28K1

## Sheet: S12 IL1beta
Supplement Fig 12 Cytokine release in the supernatant of Pan Corona stimulated T cells
only SARS-CoV2 neg. Probands are shown because of cross-reactivity after SARS-CoV2 infection
		IL1 beta
					CoV2 neg
					Adults	Children
	column				D	E
					CoV2 neg adults	Cov2 neg children		Table Analyzed	IL-1 beta Pan Corona
					0	19.38
					17.23	122.5		Column E	Cov2 neg children
					0	8.38		vs.	vs,
					9.02	30.75		Column D	CoV2 neg adults
					0	576.73
					10.6	0		Mann Whitney test
					223.77	29.11		P value	0.5721
					31.08	0		Exact or approximate P value?	Exact
					0	0		P value summary	ns
					12.58	0		Significantly different (P < 0.05)?	No
					25.94	140.66		One- or two-tailed P value?	Two-tailed
					33.53	43.52		Sum of ranks in column D,E	573 , 462
					39.12	2.99		Mann-Whitney U	222
					9.19	0
					3.77	66.51		Difference between medians
					0	35.66		Median of column D	9,195, n=26
					42.5	13.24		Median of column E	13,24, n=19
					0	5.38		Difference: Actual	4.045
					0	9.11		Difference: Hodges-Lehmann	2.14
					3.14
					6.08
					151.41
					0
					35.96
					37.52
					9.2

## Sheet: S12 IL10
Supplement Fig 12 Cytokine release in the supernatant of Pan Corona stimulated T cells
only SARS-CoV2 neg. Probands are shown because of cross-reactivity after SARS-CoV2 infection
		IL10
					CoV2 neg
					Adults	Children
	column				D	E
					7.43	23.64		Table Analyzed	IL10 Pan Corona
					5.87	204.49
					15.45	203.59		Column E	Cov2 neg children
					47.65	181.15		vs.	vs,
					33.57	35.27		Column D	CoV2 neg adults
					2.19	66.95
					154.11	222.64		Mann Whitney test
					51.57	19.38		P value	0.1394
					5.37	44.56		Exact or approximate P value?	Exact
					283.92	60.48		P value summary	ns
					8.55	37.31		Significantly different (P < 0.05)?	No
					64.13	91.47		One- or two-tailed P value?	Two-tailed
					24.91	47.45		Sum of ranks in column D,E	533 , 502
					75.65	14.89		Mann-Whitney U	182
					54.82	194.18
					34.08	88.7		Difference between medians
					35.86	11.19		Median of column D	41,76, n=26
					19.42	3.99		Median of column E	60,48, n=19
					50.91	234.44		Difference: Actual	18.73
					23.76			Difference: Hodges-Lehmann	21.13
					0
					48.63
					60.07
					195.25
					64.39
					91.87

## Sheet: S12 IL13
Supplement Fig 12 Cytokine release in the supernatant of Pan Corona stimulated T cells
only SARS-CoV2 neg. Probands are shown because of cross-reactivity after SARS-CoV2 infection
		IL13
		CoV2+			CoV2 neg
					Adults	Children
					D	E
					10.71	494.56		Table Analyzed	IL13 Pan Corona
					17.24	208.52
					236.36	257.49		Column E	Cov2 neg children
					159.23	276.03		vs.	vs,
					75.7	96.14		Column D	CoV2 neg adults
					22.29	0
					47.46	116.71		Mann Whitney test
					181.48	76.93		P value	0.2486
					66.79			Exact or approximate P value?	Exact
					25.08	105.52		P value summary	ns
					2.85	0		Significantly different (P < 0.05)?	No
					219.89	74.04		One- or two-tailed P value?	Two-tailed
					3.82	265.99		Sum of ranks in column D,E	547 , 488
					51.26	22.49		Mann-Whitney U	196
					86.83	70.54
					0	1149.59		Difference between medians
					256.58	1274.03		Median of column D	64,27, n=26
					33.96	110.96		Median of column E	111,0, n=19
					121.93	10.73		Difference: Actual	46.7
					61.74	168.78		Difference: Hodges-Lehmann	43.56
					27.21
					477.72
					30.02
					270.39
					624.93
					547.49
