# Supplementary material for: High antibody levels and reduced cellular response in children up to one year after SARS-CoV-2 infection
Source: Nat Commun. 2022 Nov 28;13:7315. doi: 10.1038/s41467-022-35055-1 (PMC9701757; doi:10.1038/s41467-022-35055-1)
Supplement: Supplementary file 4 — Source Data [file 41467_2022_35055_MOESM4_ESM.zip › Source Data/Fig S2.xlsx]

## Sheet: Fig S2A
Supplementary Figure 2. Relation between specific antibody levels and total immunoglobulin levels.
S2A Total serum antibody levels (IgG, IgA, IgM) in all participants.
		IgG			IgA			IgM
		Adults	Children		Adults	Children		Adults	Children
		7.4	7.4		1.89	0.89		0.89	0.48
		8.4	8.4		3.22	0.24		0.35	0.34
		9.8	9.2		1.74	1.04		0.96	0.83
		10.7	7.1		2.51	0.74		0.66	0.49
		9.2	12		4.34	1.44		2.01	0.76
		7.1	9.1		1.56	1.28		0.25	0.35
		12	10.1		1.1	0.9		1.15	0.7
		10.1	7.3		1.55	0.71		0.34	0.66
		9.5	8.1		1.55	0.6		0.93	0.94
		9.1	6.1		2.32	0.73		0.56	0.56
		10.1	9.5		2.77	1.97		1.82	0.55
		12.7	9.8		1.18	1.49		0.38	0.59
		9.3	11.4		1.62	1.18		1.09	1.29
		7.3	12.1		2.52	1.48		0.25	1.17
		8.1	10.4		1.05	1.28		1.62	0.45
		6.1	7.4		3.22	0.48		0.35	0.45
		9.5	8.4		2.37	2.11		1.05	0.55
		7.9	9		2.72	1.8		1.03	1.08
		9.5	5.7		0.93	0.57		0.86	0.36
		9.8	10.7		2.56	0.63		0.58	1.08
		9.9	7.5		1.98	0.25		0.68	0.71
		10.8	10.2		2.34	1.28		1.13	0.77
		11.4	14.2		2.28	1.14		0.5	0.61
		12.1	9.2		3.42	1.26		1.11	1.91
		9.8	9.8		1.87	0.79		1.28	1.53
		9.9	9.2		1.43	1.19		0.86	1.48
		10.4	9.2		1.7	0.97		1.17	0.63
		7.4	7.8		1.5	1.39		0.99	0.65
		8.2	12.2		1.6	1.5		1.67	1.13
		9.9	13.5		1.52	0.85		0.89	1.27
		8.4	10		3.01	1		1.14	0.54
		6.4	9.5		1.19	0.5		0.34	0.86
		10.1	8.3		3.42	0.71		0.57	0.76
		9	6.2		2.24	1.62		1.05	1.31
		8.8	6.8		2.11	1.87		1.61	1.41
		10.9	9.1		3.28	1.12		0.37	0.57
		5.7	8.8		1.23	1.03		1.23	3.09
		8.1	6.2		2.92	0.74		0.61	0.8
		8.2	7.6		2.31	0.82		2.27	1.47
		10.7	9.3		3.66	0.82		0.8	1.15
		7.5	11.9		2.22	0.74		0.32	1.17
		12.4	8		1.16	0.43		0.78	1
		14.1	10.8		1.55	1		2.52	0.98
		10.2	7.5		0.91	0.36		0.83	0.51
		14.2	17.8		1.43	0		2.12	1.03
		11.8	14.2		1.61	0.74		1.21	0.79
		13	8.1		1.42	0.26		1.2	0.62
		9.2	10.4		1.6	1.63		1.48	1.31
		9.8	11.3		1.13	2.16		2.03	1.04
		11.6			1.63			1.66
		9.2			1.29			1.35
		10.7			1.3			0.77
		8.8			1.94			1.06
		10.6			0			0.77
		9.2			0			1.34
		7.8			3.51			1.25
		11.7			2.5			0.57
		16.1			1.42			1.5
		12.2			1.47			0.74
		13.5			3.36			1.84
		12.1			5.98			0.67
		8.7
		8.2
		10.3
		10
		9.2
		9.8
		9.5
		8.3
		8.5
		9
		6.2
		6.8
		9.4
		7.7
		9.1
		8.8
		8.7
		8.8
		6.2
		7.6
		9.2
		7.2
		9.3
		11
		10.4
		11.9
		8.8
		15.8
		8
		12.8
		11.2
		10.8
		7.5
		11.7
		9.6
		10.8
		14.7
		15.4
		17.8
		11.3
		10
		14.2
		8.1
		14.6
		13.8
		10.4
		11.3
		10.2
		11
		Mann Whitney test			Mann Whitney test			Mann Whitney test
		P value	0.093		P value	<0,0001		P value	0.1733
		Exact or approximate P value?	Exact		Exact or approximate P value?	Exact		Exact or approximate P value?	Exact
		P value summary	ns		P value summary	****		P value summary	ns
		Significantly different (P < 0.05)?	No		Significantly different (P < 0.05)?	Yes		Significantly different (P < 0.05)?	No
		One- or two-tailed P value?	Two-tailed		One- or two-tailed P value?	Two-tailed		One- or two-tailed P value?	Two-tailed
		Sum of ranks in column A,B	9251 , 3470		Sum of ranks in column A,B	4430 , 1676		Sum of ranks in column A,B	3613 , 2493
		Mann-Whitney U	2245		Mann-Whitney U	450.5		Mann-Whitney U	1268
		Difference between medians			Difference between medians			Difference between medians
		Median of column A	9,800, n=110		Median of column A	1,740, n=61		Median of column A	0,9900, n=61
		Median of column B	9,200, n=49		Median of column B	0,9700, n=49		Median of column B	0,7900, n=49
		Difference: Actual	-0.6		Difference: Actual	-0.77		Difference: Actual	-0.2
		Difference: Hodges-Lehmann	-0.6		Difference: Hodges-Lehmann	-0.89		Difference: Hodges-Lehmann	-0.12

## Sheet: Fig S2B
Supplementary Figure 2. Relation between specific antibody levels and total immunoglobulin levels.
2B Correlation the specific SARS-CoV-2 antibodies and total antibody levels in seropositive participants.
	S1 IgG/Total IgG					S1 IgA/Total IgA					RBD IgG/Total IgG
	Adults		Children			Adults		Children			Adults		Children
	S1 IgG	Total IgG	S1 IgG	Total IgG		S1 IgA	Total IgA	S1 IgA	Total IgA		RBD IgG	Total IgG	RBD IgG	Total IgG
	1.02	9.8	8.65	7.4		1.01	1.89	4.77	0.89		45.23	10.7	24.84	7.4
	9.63	10.7	8.68	8.4		6.43	3.22	2.08	0.24		5.65	10.1	29.74	8.4
	4.73	10.1	3.55	9.1		2.46	1.74	1.32	1.28		8.14	9.5	4.2	9.1
	5	9.5	4.79	7.3		1.42	2.51	1.92	0.71		3.15	9.5	4.36	7.3
	2.83	9.5	7.52	8.1		2.72	4.34	1.85	0.6		5.86	10.8	15.14	8.1
	0.94	7.9	1.54	9.5		1.39	1.1	1.47	1.18		2.39	8.2	7.98	9.8
	3.75	10.8	3.33	9.8		2.27	2.32	0.83	1.48		1.99	9.9	24.02	7.4
	0.87	9.8	9.15	7.4		1.34	1.62	4.31	0.48		4.42	6.4	13.69	8.4
	2.21	8.2	6.06	8.4		1.97	2.52	4.86	2.11		10.69	10.1	3.68	9
	3.17	9.9	4.3	9		2.89	1.05	3.49	1.8		3.27	8.8	1.42
	5.74	10.1	1.05	10.7		4.28	3.22	2.18	1.14		1.9	12.4	6.39	14.2
	2.77	8.8	4.23	14.2		1.38	2.37	0.83	0.79		2.37	11.6	2.2	9.2
	0.87	12.4	3.12	9.2		0.88	1.98	2.02	1.19		1.77	11.7	14.11	9.8
	1.31	14.1	7.14	9.8		1.92	2.34	1.1	0.97		5.2	16.1	5.43	9.2
	3.28	11.8	4.89	9.2		2	1.87	3	1.39		10.79	12.1	4.9	9.2
	2.4	11.6	3.99	9.2		0.88	1.5	1.79	1.5		30.9	8.7	7.25	7.8
	2.43	11.7	5.48	7.8		1.43	1.6	2.43	1		2.74	8.2	3.62	12.2
	5.72	16.1	3.53	12.2		2.48	1.52	2.71	1.12		34.26	9.2	150	13.5
	7.08	12.1	9.91	13.5		3.03	3.01	0.82	0.82		1.26	9.8	5.71	10
	7.25	8.7	5.16	10		2.63	1.19	2.31	0.74		14.13	9	10.26	9.5
	9.38	9.2	6.86	9.5		1.12	3.42	1.35	1		1.54	10.4	13.51	9.1
	2.61	9.8	6.96	9.1		0.85	2.24	2.97	0.74		7.82	8.8	29.43	11.9
	8.5	9	1.86	9.3		3.36	2.11	1.2	0.26		28.01	15.8	8.37	10.8
	1.47	10.4	10.15	11.9		1.97	3.28	6.6	1.63		105.6	12.8	13.07	14.2
	5.09	8.8	5.92	10.8		3.08	2.92	1.01	2.16		3.93	14.6	28.19	8.1
	8.66	15.8	6.81	14.2		1.27	3.66				5.13	13.8	25.66	10.4
	11.17	12.8	8.66	8.1		1.65	0.91				3.77	10.2	3.33	11.3
	1.42	11.2	8.23	10.4		1.65	1.61				1.78	11
	1.14	15.4	3	11.3		1.45	1.42
	1.16	11.3				6.1	1.6
	3.82	14.6				3.92	1.13
	4.87	13.8				1.2	1.63
	3.61	10.2				1.29	1.42
	1.44	11				1.76	1.47
						1.29	3.36
						1.38	5.98
Spearman r
r		0.01559		-0.1971			-0.0235		0.1093			0.02108		-0.08904
95% confidence interval		-0,3336 to 0,3610		-0,5338 to 0,1936			-0,3582 to 0,3165		-0,3099 to 0,4930			-0,3649 to 0,4009		-0,4700 to 0,3199
P value
P (two-tailed)		0.9302		0.3055			0.8918		0.603			0.9152		0.6653
P value summary		ns		ns			ns		ns			ns		ns
Exact or approximate P value?		Approximate		Approximate			Approximate		Approximate			Approximate		Approximate
Significant? (alpha = 0.05)		No		No			No		No			No		No
Number of XY Pairs		34		29			36		25			28		26
