# Supplementary material for: High antibody levels and reduced cellular response in children up to one year after SARS-CoV-2 infection
Source: Nat Commun. 2022 Nov 28;13:7315. doi: 10.1038/s41467-022-35055-1 (PMC9701757; doi:10.1038/s41467-022-35055-1)
Supplement: Supplementary file 4 — Source Data [file 41467_2022_35055_MOESM4_ESM.zip › Source Data/Fig S3.xlsx]

## Sheet: Fig S3A
Supplementary Figure 3. Longitudinal decrease in neutralizing capacity against the original Wuhan (WT) strain.
S3A Adults
	4 mos					12 mos
	WT	Alpha	Beta	Gamma		WT	Alpha	Beta	Gamma
	89.38	88.74	61.68	70.9		68.98	81.11	57.74	62.93
	58.28	41.72	16.82	27.48		85.39	88.86	64.13	69.84
	76.05	70.34	50.88	62.33		27.33	31.69	26.46	15.94
	65.29	36.98	30.54	39.44		94.28	95.69	74.14	80.08
	57.83	31.45	26.74	35.05		38.03	49.05	25.63	29.75
	67.09	68.18	51.2	50.43		64.91	73.85	37.49	47.25
	47.52	48.25	37.53	29		64.01	80.86	43	56.18
	82.98	72.31	10.06	9.88		48.34	67.38	35.17	43.97
	69.35	67.75	45.83	50.78		77.03	69.48	18.12	17.5
	71.01	59.82	54.87	57.09		56.93	68.12	47.45	46.5
	81.55	80.86	67.38	62.43		39.53	60.68	35.87	40.44
	66.49	58.03	26.41	31.32		74.47	80.55	52.69	55.67
	87.58	85.78	63.86	69.09		47.21	55.45	33.5	38.22
	69.8	70.58	54.49	55.27		74.47	85.11	62.7	65.86
	41.19	41.23	35.59	32.12		78.99	86.03	62.6	65.86
						29.97	36.92	25.44	22.14
Wilcoxon matched-pairs signed rank test		Alpha vs WT	Beta vs WT	Gamma vs WT			Alpha vs WT	Beta vs WT	Gamma vs WT
P value		0.0103	<0,0001	<0,0001			0.0006	<0,0001	<0,0001
Exact or approximate P value?		Exact	Exact	Exact			Exact	Exact	Exact
P value summary		*	****	****			***	****	****
Significantly different (P < 0.05)?		Yes	Yes	Yes			Yes	Yes	Yes
One- or two-tailed P value?		Two-tailed	Two-tailed	Two-tailed			Two-tailed	Two-tailed	Two-tailed
Sum of positive, negative ranks		16,00 , -104,0	0,000 , -120,0	0,000 , -120,0			129,0 , -7,000	0,000 , -136,0	1,000 , -135,0
Sum of signed ranks (W)		-88	-120	-120			122	-136	-134
Number of pairs		15	15	15			16	16	16
Number of ties (ignored)		0	0	0			0	0	0
Median of differences
Median		-1.8	-23.72	-18.52			8.59	-13.44	-9.71
How effective was the pairing?
rs (Spearman)		0.9179	0.5679	0.6643			0.9345	0.7285	0.7813
P value (one tailed)		<0,0001	0.0149	0.0042			<0,0001	0.001	0.0003
P value summary		****	*	**			****	***	***
Was the pairing significantly effective?		Yes	Yes	Yes			Yes	Yes	Yes

## Sheet: Fig S3B
Supplementary Figure 3. Longitudinal decrease in neutralizing capacity against the original Wuhan (WT) strain.
S3B Children
	4 mos					12 mos
	WT	Alpha	Beta	Gamma		WT	Alpha	Beta	Gamma
	85.09	83.57	62	72.52		31.17	56.18	22.43	32.63
	86.22	88.06	62.84	70.4		81.78	90.77	64.27	71
	25.68	27.69	10.38	18.76		55.65	68.49	50.74	53.35
	48.27	41.78	13.53	23.8		27.11	34.4	29.01	27.58
	57.76	43.32	21.64	33.69		10.47	14.65	20.48	4.94
	83.06	57.97	37.81	43.47		73.57	80.12	43.56	49.52
	26.43	22.83	16.96	19.26		27.03	33.29	23.26	27.28
	59.11	60.8	26.78	34.44		85.39	74.15	34.34	54.61
	37.8	35.63	27.76	26.07		43	39.69	21.08	26.17
	32.98	34.58	26.65	20.88		38.86	43.32	17.56	25.62
	51.58	53.17	37.21	33.59		80.35	86.4	49.07	59.71
	47.67	42.15	34.94	26.63		28.31	28.98	27.76	30.31
	18.52	26.34	25.02	14.47		29.07	40.12	27.9	25.52
	66.79	62.09	50.05	51.54		51.36	73.78	43.74	38.73
	46.76	46.22	41.43	39.64		14.98	30.03	16.03	21.18
	83.28	46.77	44.02	51.44		65.21	73.48	46.52	51.44
	88.7	64	51.95	48.11		76.13	84	50.83	56.98
	94.2	92.12	60.98	65		93.75	94.58	50.65	50.58
	57	58.77	45.32	45.03		53.31	61.72	33.46	35.1
	47.29	42.09	34.94	27.23		59.11	66.71	38.28	34.49
	90.89	91.45	67.52	65		94.5	96.06	74.37	77.71
Wilcoxon matched-pairs signed rank test		Alpha vs WT	Beta vs WT	Gamma vs WT			Alpha vs WT	Beta vs WT	Gamma vs WT
P value		0.046	<0,0001	<0,0001			0.0004	0.0001	0.0002
Exact or approximate P value?		Exact	Exact	Exact			Exact	Exact	Exact
P value summary		*	****	****			***	***	***
Significantly different (P < 0.05)?		Yes	Yes	Yes			Yes	Yes	Yes
One- or two-tailed P value?		Two-tailed	Two-tailed	Two-tailed			Two-tailed	Two-tailed	Two-tailed
Sum of positive, negative ranks		58,00 , -173,0	3,000 , -228,0	0,000 , -231,0			210,0 , -21,00	15,00 , -216,0	18,00 , -213,0
Sum of signed ranks (W)		-115	-225	-231			189	-201	-195
Number of pairs		21	21	21			21	21	21
Number of ties (ignored)		0	0	0			0	0	0
Median of differences
Median		-2.08	-16.74	-17.99			7.29	-18.69	-13.24
How effective was the pairing?
rs (Spearman)		0.9377	0.81	0.9152			0.9558	0.8325	0.8974
P value (one tailed)		<0,0001	<0,0001	<0,0001			<0,0001	<0,0001	<0,0001
P value summary		****	****	****			****	****	****
Was the pairing significantly effective?		Yes	Yes	Yes			Yes	Yes	Yes
