# Supplementary material for: High antibody levels and reduced cellular response in children up to one year after SARS-CoV-2 infection
Source: Nat Commun. 2022 Nov 28;13:7315. doi: 10.1038/s41467-022-35055-1 (PMC9701757; doi:10.1038/s41467-022-35055-1)
Supplement: Supplementary file 4 — Source Data [file 41467_2022_35055_MOESM4_ESM.zip › Source Data/Fig S4.xlsx]

## Sheet: Fig S4B
Supplementary Figure 4. Extended B-cell phenotype in adults and children.
4B B-cell count for T1
		Adults	Children
		18.2	22.8
		14.9	22.1
		10	0
		4.9	15.1
		22	16.4
		12.5	23.7
		17.1	11.4
		9.29	5.91
		6.87	11.7
		13	24
		13.8	22.5
		9.25	17.4
		12.6	14.3
		20.1	21
		8.6	19.5
		6.67	15
		2.48	13.5
		10.8	14.5
		11.5	18.7
		7.79	40.3
		12.6	45.3
		8.23	8.62
		11.8	12.7
		12.4	22.9
		10.2	22.6
		5.26	29
		16.8	10.5
		9.92	12.9
		5.05	11.4
		9.5	14.1
		11	18.8
		9.94	7.41
		14.6	8.47
		6.7
		8.59
		16.8
		8.08
		9.82
		13.2
		11.5
		3.87
		5.9
		6.12
		5.92
		10.7
		22.9
		12.7
		17
		12.7
	Mann Whitney test
	P value		<0,0001
	Exact or approximate P value?		Exact
	P value summary		****
	Significantly different (P < 0.05)?		Yes
	One- or two-tailed P value?		Two-tailed
	Sum of ranks in column A,B		1624 , 1780
	Mann-Whitney U		398.5
	Difference between medians
	Median of column A		10,70, n=49
	Median of column B		15,10, n=33
	Difference: Actual		4.4
	Difference: Hodges-Lehmann		5.5
