# Supplementary material for: High antibody levels and reduced cellular response in children up to one year after SARS-CoV-2 infection
Source: Nat Commun. 2022 Nov 28;13:7315. doi: 10.1038/s41467-022-35055-1 (PMC9701757; doi:10.1038/s41467-022-35055-1)
Supplement: Supplementary file 4 — Source Data [file 41467_2022_35055_MOESM4_ESM.zip › Source Data/Fig S5.xlsx]

## Sheet: Fig S5A
Supplementary Figure 5. Stable low amount of circulating RBD+ B cells with increasing proportion of B cells with memory phenotype in children
S5A S1+ and RBD+ B cells in CoV-2 negative donors
		S1+ B cells			RBD+ B cells
		Adults	Children		Adults	Children
		0.03	0.03		0.03	0.04
		0.01	0.03		0.02	0.04
		0.02	0.03		0.04	0.03
		0.05	0.03		0.07	0.04
		0.04	0.07		0.01	0.03
		0.05	0.04		0.02	0.04
		0.06	0.05		0.03
		0.1			0.07
		0.07			0.08
		0.11			0.07
		0.06			0.03
		0.01			0.04
		0.01			0.05
		0.07
		0.03
		0.02
		0.02
		Mann Whitney test			Mann Whitney test
		P value	0.9633		P value	0.8925
		Exact or approximate P value?	Exact		Exact or approximate P value?	Exact
		P value summary	ns		P value summary	ns
		Significantly different (P < 0.05)?	No		Significantly different (P < 0.05)?	No
		One- or two-tailed P value?	Two-tailed		One- or two-tailed P value?	Two-tailed
		Sum of ranks in column A,B	211,5 , 88,50		Sum of ranks in column A,B	132 , 58
		Mann-Whitney U	58.5		Mann-Whitney U	37
		Difference between medians			Difference between medians
		Median of column A	0,04000, n=17		Median of column A	0,04000, n=13
		Median of column B	0,03000, n=7		Median of column B	0,04000, n=6
		Difference: Actual	-0.01		Difference: Actual	0
		Difference: Hodges-Lehmann	0		Difference: Hodges-Lehmann	0

## Sheet: Fig S5B
Supplementary Figure 5. Stable low amount of circulating RBD+ B cells with increasing proportion of B cells with memory phenotype in children
S5B RBD+ B cells
		4 mos			12 mos			Adults			Children
		Adults	Children		Adults	Children		4 mos	12 mos		4 mos	12 mos
		0.05	0.07		0.01	0.1		0.05	0.01		0.07	0.1
		0.2	0.05		0.29	0.02		0.2	0.29		0.05
		0.09	0.14		0.09	0.03			0.09		0.14	0.02
		0.07	0.02		0.01	0.03
		0.04	0.04		0.08	0.07
		0.06	0.04		0.13	0.13		0.09	0.01		0.02	0.03
		0.15	0.08		0.02	0.02					0.04	0.03
		0.07	0.05		0.05	0.02		0.07			0.04
		0.04	0.02		0.08	0.07		0.04			0.08	0.07
		0.09	0.02		0.05	0.05		0.06	0.08			0.13
		0.03	0.05		0.03	0.02		0.15	0.13		0.05	0.02
		0.07	0.08		0.02	0.04			0.02		0.02	0.02
		0.09	0.08		0.27	0.02		0.07	0.05		0.02	0.07
		0.33	0.03		0.09	0.03		0.09	0.08			0.05
		0.13	0.06		0.05	0.02		0.03	0.05		0.05
		0.14	0.07		0.11	0.1		0.07	0.03		0.08	0.02
		0.11	0.05		0.09	0.05		0.09	0.02		0.08	0.04
		0.1	0.02		0.08	0.04		0.33	0.27		0.03	0.02
			0.02		0.09	0.05		0.14			0.06
					0.04	0.08			0.09			0.03
						0.05			0.05		0.07	0.02
									0.11			0.1
									0.09		0.05	0.05
									0.08		0.02	0.04
								0.11	0.09		0.02	0.05
								0.1	0.04			0.08
												0.05
		Mann Whitney test			Mann Whitney test			Wilcoxon matched-pairs signed rank test			Wilcoxon matched-pairs signed rank test
		P value	0.0026		P value	0.1201		P value	0.0908		P value	0.3701
		Exact or approximate P value?	Exact		Exact or approximate P value?	Exact		Exact or approximate P value?	Exact		Exact or approximate P value?	Exact
		P value summary	**		P value summary	ns		P value summary	ns		P value summary	ns
		Significantly different (P < 0.05)?	Yes		Significantly different (P < 0.05)?	No		Significantly different (P < 0.05)?	No		Significantly different (P < 0.05)?	No
		One- or two-tailed P value?	Two-tailed		One- or two-tailed P value?	Two-tailed		One- or two-tailed P value?	Two-tailed		One- or two-tailed P value?	Two-tailed
		Sum of ranks in column A,B	438,5 , 264,5		Sum of ranks in column A,B	479,5 , 381,5		Sum of positive, negative ranks	21,00 , -70,00		Sum of positive, negative ranks	32,00 , -59,00
		Mann-Whitney U	74.5		Mann-Whitney U	150.5		Sum of signed ranks (W)	-49		Sum of signed ranks (W)	-27
								Number of pairs	13		Number of pairs	15
		Difference between medians			Difference between medians			Number of ties (ignored)	0		Number of ties (ignored)	2
		Median of column A	0,09000, n=18		Median of column A	0,08000, n=20
		Median of column B	0,05000, n=19		Median of column B	0,04000, n=21		Median of differences			Median of differences
		Difference: Actual	-0.04		Difference: Actual	-0.04		Median	-0.02		Median	-0.01
		Difference: Hodges-Lehmann	-0.04		Difference: Hodges-Lehmann	-0.02
								How effective was the pairing?			How effective was the pairing?
								rs (Spearman)	0.6347		rs (Spearman)	-0.1185
								P value (one tailed)	0.0111		P value (one tailed)	0.3355
								P value summary	*		P value summary	ns
								Was the pairing significantly effective?	Yes		Was the pairing significantly effective?	No

## Sheet: Fig S5C
Supplementary Figure 5. Stable low amount of circulating RBD+ B cells with increasing proportion of B cells with memory phenotype in children
S5C CD27+ RBD+ B cells
		4 mos			12 mos			Adults			Children
		Adults	Children		Adults	Children		4 mos	12 mos		4 mos	12 mos
		37.5	40.7		66.7	57.8		37.5	66.7		40.7	57.8
		64.8	54.5		68.9	66.7		64.8	68.9		54.5
		14.3	0		65.4	0			65.4			66.7
		57.1	14.3		75	80
		12.5	29.4		81.5	92.9
		81	78.6		51.4	72.7		14.3	75		0	0
		70	50		100	33.3					14.3	80
		62.5	44.4		0	75		57.1			29.4
		28.6	75		93.8	82.9		12.5			78.6	92.9
		80	7.14		37.5	70.6		81	81.5			72.7
		50	30		0	75		70	51.4		50	33.3
		33.3	20		100	53.8			100		44.4	75
		66.7	33.3		59.1	40		62.5	0		75	82.9
		44.4	5.56		85.7	81.8		80	93.8			70.6
		47.1	33.3		66.7	33.3		50	37.5		7.14
		20	22.2		54.5	70.6		33.3	0		30	75
		76.5	0		66.7	89.5		66.7	100		20	53.8
		47.4	71.4		88.2	62.5		44.4	59.1		33.3	40
					92.9	42.1		20			5.56
					30	50			85.7			81.8
						66.7			66.7		33.3	33.3
									54.5			70.6
									66.7		22.2	89.5
									88.2		0	62.5
								76.5	92.9		71.4	42.1
								47.4	30			50
												66.7
		Mann Whitney test			Mann Whitney test			Wilcoxon matched-pairs signed rank test			Wilcoxon matched-pairs signed rank test
		P value	0.0579		P value	0.6187		P value	0.8018		P value	0.021
		Exact or approximate P value?	Exact		Exact or approximate P value?	Exact		Exact or approximate P value?	Exact		Exact or approximate P value?	Exact
		P value summary	ns		P value summary	ns		P value summary	ns		P value summary	*
		Significantly different (P < 0.05)?	No		Significantly different (P < 0.05)?	No		Significantly different (P < 0.05)?	No		Significantly different (P < 0.05)?	Yes
		One- or two-tailed P value?	Two-tailed		One- or two-tailed P value?	Two-tailed		One- or two-tailed P value?	Two-tailed		One- or two-tailed P value?	Two-tailed
		Sum of ranks in column A,B	393 , 273		Sum of ranks in column A,B	439,5 , 421,5		Sum of positive, negative ranks	49,50 , -41,50		Sum of positive, negative ranks	68,00 , -10,00
		Mann-Whitney U	102		Mann-Whitney U	190.5		Sum of signed ranks (W)	8		Sum of signed ranks (W)	58
								Number of pairs	13		Number of pairs	14
		Difference between medians			Difference between medians			Number of ties (ignored)	0		Number of ties (ignored)	2
		Median of column A	48,70, n=18		Median of column A	66,70, n=20
		Median of column B	31,65, n=18		Median of column B	66,70, n=21		Median of differences			Median of differences
		Difference: Actual	-17.05		Difference: Actual	0		Median	4.1		Median	15.7
		Difference: Hodges-Lehmann	-16.7		Difference: Hodges-Lehmann	-4.2
								How effective was the pairing?			How effective was the pairing?
								rs (Spearman)	0.5254		rs (Spearman)	0.2263
								P value (one tailed)	0.034		P value (one tailed)	0.2162
								P value summary	*		P value summary	ns
								Was the pairing significantly effective?	Yes		Was the pairing significantly effective?	No
