# Supplementary material for: High antibody levels and reduced cellular response in children up to one year after SARS-CoV-2 infection
Source: Nat Commun. 2022 Nov 28;13:7315. doi: 10.1038/s41467-022-35055-1 (PMC9701757; doi:10.1038/s41467-022-35055-1)
Supplement: Supplementary file 4 — Source Data [file 41467_2022_35055_MOESM4_ESM.zip › Source Data/Fig S6.xlsx]

## Sheet: Fig S6A
Supplementary Figure 6. Detection of specific antibodies from circulating memory B cells after TLR9 stimulation in vitro
S6A Ig production in vitro in CoV-2 positive and negative donors
	S1 IgG					S1 IgA					NCP Ig
	Adults+	Children+	Adults-	Children-		Adults+	Children+	Adults-	Children-		Adults+	Children+	Adults-	Children-
	2.934	4.186	0.0831344	0.0253968		0.147	2.867	0.0830505	0.052		1.434	1.007	0.0213302	0.022
	7.191	4.129	0.030839	0.0269841		0.075	0.369	0.051	0.051		1.808	0.049	0.024	0.024
	0.0319728	2.7504	0.0519093	0.150557		0.051	2.29387	0.125175	0.174286		0.024	1.29067	0.0203607	0.0304441
	0.0276644	0.0462585	0.0650358	0.0831344		0.049	0.071	0.0636854	0.0888401		0.023	0.028	0.0201668	0.0209424
	1.05569	0.0263039	0.0934765	0.061257		3.19325	0.055	0.0736674	0.218008		1.27962	0.023	0.0215241	0.0193911
	0.751989	0.646181	0.0535004	0.0648369		0.0604911	0.0830505	0.048313	0.0658814		0.0731045	0.0971495	0.0201668	0.0191972
	5.832	3.99	0.0817422	0.0739857		0.922	1.287	0.0564983	0.0724696		2.099	2.023	0.019585	0.0222998
	6.16	1.99204	0.0922832	0.0739857		1.637	0.821521	0.0670793	0.115193		1	0.021912	0.0191972	0.0263719
	5.68397	0.685561	0.061257	0.05		1.29068	0.0820523	0.0990218	0.08		1.18092	0.0211363	0.0190033	0.03
	3.53421	1.913	0.04			0.215612	0.061	0.06			0.832073	0.046	0.03
	2.12729	4.628	0.159905			0.126572	0.054	0.0906369			0.0221059	0.05	0.0197789
	6.744	4.10839	0.121321			8.074	0.0810541	0.0612897			2.846	0.0257902	0.147373
	3.64399	0.0686158	0.0540971			1.58155	0.0774606	0.0756638			3.68431	0.109948	0.0252085
	2.24344	1.45187	0.092681			0.160711	0.0852466	0.102815			0.487493	0.311034	0.0250145
	3.00815	0.11973	0.0686158			0.0874426	0.0576961	0.322619			1.50999	0.032771	0.0209424
	7.14419	2.03202	0.0823389			0.153723	0.109004	0.162308			3.46674	0.0197789	0.0228815
	6.87828	0.27	0.032			4.85925	0.11	0.178			1.56389	0.03	0.027
	2.62212	6.13723	0.026			0.0640846	0.123178				0.0347101	1.31123	0.023
	1.73	2.92	0.033			0.06	0.58				0.23	0.77	0.027
	3.61	5.084				0.22	0.369				1.15	2.913
	3.61	2.605				0.34	0.06				0.83	0.114
	2.18					0.08					0.18
	6.33					0.111					3.267
	4.391					0.18					0.127
Mann Whitney test	Adults+ vs Children+	Adults+ vs Adults+	Children+ vs Children-			Adults+ vs Children+	Adults+ vs Adults+	Children+ vs Children-			Adults+ vs Children+	Adults+ vs Adults+	Children+ vs Children-
P value	0.0532	<0,0001	0.0003			0.2854	0.014	0.2788			0.0096	<0,0001	0.0022
Exact or approximate P value?	Exact	Exact	Exact			Exact	Exact	Exact			Exact	Exact	Exact
P value summary	ns	****	***			ns	*	ns			**	****	**
Significantly different (P < 0.05)?	No	Yes	Yes			No	Yes	No			Yes	Yes	Yes
One- or two-tailed P value?	Two-tailed	Two-tailed	Two-tailed			Two-tailed	Two-tailed	Two-tailed			Two-tailed	Two-tailed	Two-tailed
Sum of ranks in column A,B	637 , 398	721 , 225	400 , 65			599,5 , 435,5	596 , 265	350 , 115			664,5 , 370,5	730 , 216	390,5 , 74,50
Mann-Whitney U	167	35	20			204.5	112	70			139.5	26	29.5
Difference between medians
Median of column A	3,572, n=24	3,572, n=24	2,032, n=21			0,1572, n=24	0,1572, n=24	0,08525, n=21			1,075, n=24	1,075, n=24	0,05000, n=21
Median of column B	2,032, n=21	0,06504, n=19	0,06484, n=9			0,08525, n=21	0,07566, n=17	0,08000, n=9			0,05000, n=21	0,02152, n=19	0,02230, n=9
Difference: Actual	-1.54	-3.507	-1.967			-0.07197	-0.08155	-0.005247			-1.025	-1.053	-0.0277
Difference: Hodges-Lehmann	-1.533	-3.491	-1.967			-0.03294	-0.07445	-0.01717			-0.6765	-0.9918	-0.02906

## Sheet: Fig S6B
Supplementary Figure 6. Detection of specific antibodies from circulating memory B cells after TLR9 stimulation in vitro
S6B Circulating S1+ B cells and S1 IgG production in vitro
	4 mos					12 mos
	Adults		Children			Adults		Children
	S1 IgG in vitro	S1+ B cells	S1 IgG in vitro	S1+ B cells		S1 IgG in vitro	S1+ B cells	S1 IgG in vitro	S1+ B cells
	1.246	0.03	4.186	0.12		2.934	0.06	3.978	0.1
	6.589	0.49	4.129	0.07		7.191	0.33
	9.07029	0.05	2.7504	0.06				3.80726	0.04
	8.37732	0.08	0.0462585			0.0319728
			0.0263039			0.0276644
				0.05			0.18	0.928571	0.02
	6.94694	0.06		0.09				0.510884	0.05
			0.646181	0.06		1.05569	0.06
			3.99	0.13		0.751989	0.01	3.515	0.1
			1.99204			5.832	0.07	6.01	0.09
	6.056	0.12	0.685561	0.05		6.16	0.24	0.806	0.04
	4.305	0.22	1.913	0.03		5.68397		0.074	0.05
	3.3	0.1	4.628	0.08		3.53421	0.16	5.222	0.12
	0.688	0.06				6.744	0.15	1.971	0.05
	8.562	0.04	4.10839	0.05		3.64399	0.12
		0.16	0.0686158	0.1		2.24344	0.12	0.911	0.09
	3.075	0.09	1.45187	0.14		3.00815	0.18	1.995	0.09
	0.3	0.04	0.11973	0.08		7.14419	0.1	0.039	0.04
	2.91	0.07	2.03202	0.06		2.62212	0.07
	6.205	0.16	0.27			1.73		3.639	0.05
	9.07	0.41	6.13723	0.11				1.79	0.05
			2.92			3.61		5.854	0.15
	7.357	0.14		0.04		3.61		4.249	0.09
	0.041	0.03	5.084	0.05		2.18		3.879	0.07
	5.258	0.13	2.605	0.04		6.33	0.11	2.869	0.04
	5.587	0.19				4.391	0.06	2.617	0.09
	4.888	0.13						1.756	0.05
	3.486	0.05
	2.878	0.06
	0.273	0.04
Spearman r
r		0.4796		0.07994			0.5332		0.6166
95% confidence interval		0,07108 to 0,7503		-0,4459 to 0,5647			0,01212 to 0,8266		0,2392 to 0,8322
P value
P (two-tailed)		0.0206		0.7676			0.0429		0.0029
P value summary		*		ns			*		**
Exact or approximate P value?		Approximate		Exact			Exact		Approximate
Significant? (alpha = 0.05)		Yes		No			Yes		Yes
Number of XY Pairs		23		16			15		21

## Sheet: Fig S6C
Supplementary Figure 6. Detection of specific antibodies from circulating memory B cells after TLR9 stimulation in vitro
S6C S1 IgA in vitro
		4 mos		12 mos
		Adults	Children	Adults	Children
	positive	6	3	2	7
	negative	18	18	17	14

## Sheet: Fig S6D
Supplementary Figure 6. Detection of specific antibodies from circulating memory B cells after TLR9 stimulation in vitro
S6D NCP Ig in vitro
		4 mos		12 mos
		Adults	Children	Adults	Children
	positive	13	5	11	4
	negative	11	16	8	17
