# Supplementary material for: High antibody levels and reduced cellular response in children up to one year after SARS-CoV-2 infection
Source: Nat Commun. 2022 Nov 28;13:7315. doi: 10.1038/s41467-022-35055-1 (PMC9701757; doi:10.1038/s41467-022-35055-1)
Supplement: Supplementary file 4 — Source Data [file 41467_2022_35055_MOESM4_ESM.zip › Source Data/Fig S7.xlsx]

## Sheet: Fig S7c
Supplemental Figure 7. Detection of S1-specific T cells and subpopulations
%CD137+ CD69+ of CD4+ after 4d Stim with Spike1 PepMix
	seropositives			seronegatives			non exposed <2019			Table Analyzed	spike 1 CD4
column	A	B	C	D	E	F	G	H
	adults	children		adults	children		adults	children		Column D	adults
	0.15	0.2		0.04	0.03		0.07	0.04		vs.	vs,
	0.14	0.06		0.04	0.03		0.001	0.03		Column A	adults
	1.04	0.2		0.08	0.04		0.001	0.06
	0.25	0.41		0.04	0.03		0.06	0.04		Mann Whitney test
	0.37	0.51		0.01	0		0.04	0		P value	<0,0001
	0.78	0.11		0.02	0		0.03	0		Exact or approximate P value?	Exact
	0.81	0.37		0.02	0		0	0.04		P value summary	****
	0.4	0.19		0.05	0.03		0	0.04		Significantly different (P < 0.05)?	Yes
	0.51	0.19		0.03	0		0.03	0.01		One- or two-tailed P value?	Two-tailed
	0.4	0.41		0.04	0.04		0	0.04		Sum of ranks in column A,D	1302 , 351
	0.2	0.13		0.04	0		0.04			Mann-Whitney U	0
	0.61	0.4		0.03	0		0.05
	0.55	0.12		0.04	0.03		0.02
	0.23	0.13		0.01	0		0.05
	0.16	0.17		0.02	0		0.02
	1.12	0.23		0.03	0.02					Column E	children
	1.2	0.19		0.01	0.05					vs.	vs,
	0.28	0.53		0	0.02					Column B	children
	0.15	0.11		0.05	0.02
	0.5	0.23		0.02	0.03					Mann Whitney test
	0.58	0.28		0.04						P value	<0,0001
	0.15	0.33		0						Exact or approximate P value?	Exact
	0.82	0.3		0.05						P value summary	****
	0.42	0.15		0						Significantly different (P < 0.05)?	Yes
	0.36	0.11		0.02						One- or two-tailed P value?	Two-tailed
	0.9	0.63		0						Sum of ranks in column B,E	918 , 210
	0.23	0.75								Mann-Whitney U	0
	0.26
	0.24
	0.33
	1.31

## Sheet: Fig S7d
Supplemental Figure 7. Detection of S1-specific T cells and subpopulations
Raw data for Roc Curve
%CD137+ CD69+ after 4d Stim with Spike1 PepMix									CD4+
		CD4+			CD8+
		CoV2+	CoV2 neg		CoV2+	CoV2 neg			Area under the ROC curve			Sensitivity%	95% CI	Specificity%	95% CI	Likelihood ratio
		0.15	0.04		0.03	0			Area	0.9551	> 0.0005000	100	93,24% to 100,0%	22.22	14,17% to 33,09%	1.286
		0.14	0.04		0.04	0.03			Std. Error	0.022	> 0.005500	100	93,24% to 100,0%	26.39	17,59% to 37,58%	1.358
		1.04	0.08		0.25	0.01			95% confidence interval	0,9119 to 0,9982	> 0.01500	98.11	90,06% to 99,90%	33.33	23,53% to 44,82%	1.472
		0.25	0.04		0.04	0.05			P value	<0,0001	> 0.02500	94.34	84,63% to 98,46%	47.22	36,13% to 58,60%	1.787
		0.37	0.01		0.12	0					> 0.03500	92.45	82,14% to 97,03%	63.89	52,35% to 74,02%	2.56
		0.78	0.02		0.08	0.02			Data		> 0.04500	92.45	82,14% to 97,03%	86.11	76,29% to 92,28%	6.657
		0.81	0.02		0.31	0.02			Controls (CoV2 neg)	72	> 0.05500	92.45	82,14% to 97,03%	94.44	86,57% to 97,82%	16.64
		0.21	0.05		0.06	0.01			Patients (CoV2+)	53	> 0.06500	90.57	79,75% to 95,90%	97.22	90,43% to 99,51%	32.6
		0.4	0.03		0.08	0.03					> 0.07500	90.57	79,75% to 95,90%	98.61	92,54% to 99,93%	65.21
		0.51	0.04		0.52	0					> 0.09500	90.57	79,75% to 95,90%	100	94,93% to 100,0%
		0.4	0.04		0.02	0					> 0.1150	86.79	75,16% to 93,45%	100	94,93% to 100,0%
		0.2	0.03		0.05	0.02					> 0.1250	84.91	72,95% to 92,15%	100	94,93% to 100,0%
		0.26	0.04		0.04	0.05					> 0.1350	81.13	68,64% to 89,41%	100	94,93% to 100,0%
		0.61	0.01		0.12	0					> 0.1450	79.25	66,54% to 88,00%	100	94,93% to 100,0%
		0.55	0.02		0.11	0					> 0.1550	73.58	60,42% to 83,56%	100	94,93% to 100,0%
		0.23	0.03		0.05	0.03					> 0.1650	71.7	58,43% to 82,03%	100	94,93% to 100,0%
		0.16	0.01		0.02	0					> 0.1800	69.81	56,46% to 80,48%	100	94,93% to 100,0%
		0.01	0		0.03	0					> 0.1950	64.15	50,69% to 75,70%	100	94,93% to 100,0%
		0.29	0.05		0.04	0.02					> 0.2050	58.49	45,09% to 70,74%	100	94,93% to 100,0%
		0.02	0.02		0.02	0.01					> 0.2200	54.72	41,45% to 67,34%	100	94,93% to 100,0%
		0.21	0.04		0.02	0					> 0.2400	49.06	36,12% to 62,12%	100	94,93% to 100,0%
		1.12	0		1.48	0.02					> 0.2550	47.17	34,38% to 60,34%	100	94,93% to 100,0%
		1.2	0.05		0.25	0					> 0.2700	43.4	30,95% to 56,73%	100	94,93% to 100,0%
		0.28	0		0.08	0.03					> 0.2850	41.51	29,26% to 54,91%	100	94,93% to 100,0%
		0.15	0.02		0.04	0					> 0.3300	39.62	27,59% to 53,06%	100	94,93% to 100,0%
		0.5	0		0.21	0					> 0.3850	35.85	24,30% to 49,31%	100	94,93% to 100,0%
		0.58	0.07		0.66	0.01					> 0.4050	30.19	19,52% to 43,54%	100	94,93% to 100,0%
		0.15	0.001		0.09	0					> 0.4150	26.42	16,44% to 39,58%	100	94,93% to 100,0%
		0.82	0.001		0.33	0					> 0.4600	24.53	14,93% to 37,57%	100	94,93% to 100,0%
		0.42	0.06		0.26	0					> 0.5050	22.64	13,45% to 35,53%	100	94,93% to 100,0%
		0.2	0.04		0.1	0					> 0.5200	18.87	10,59% to 31,36%	100	94,93% to 100,0%
		0.06	0.03		0.03	0					> 0.5400	16.98	9,200% to 29,23%	100	94,93% to 100,0%
		0.2	0		0.04	0					> 0.5650	15.09	7,852% to 27,05%	100	94,93% to 100,0%
		0.41	0		0.03	0					> 0.5950	13.21	6,548% to 24,84%	100	94,93% to 100,0%
		0.26	0.03		0.08	0					> 0.6950	11.32	5,293% to 22,58%	100	94,93% to 100,0%
		0.51	0		0.05	0					> 0.7950	9.434	4,097% to 20,25%	100	94,93% to 100,0%
		0.11	0.04		0.02	0.01					> 0.8150	7.547	2,974% to 17,86%	100	94,93% to 100,0%
		0.02	0.05		0	0					> 0.9300	5.66	1,543% to 15,37%	100	94,93% to 100,0%
		0.37	0.02		0.19	0					> 1.080	3.774	0,6705% to 12,75%	100	94,93% to 100,0%
		0.19	0.05		0	0					> 1.160	1.887	0,09678% to 9,943%	100	94,93% to 100,0%
		0.03	0.02		0.03	0.01
		0.19	0.03		0.01	0
		0.41	0.03		0.2	0
		0.13	0.04		0.23	0
		0.4	0.03		0.14	0
		0.12	0.001		0.19	0.01
		0.13	0		0.01	0.01
		0.17	0		0.18	0.01			CD8+
		0.23	0.03		0.07	0.01						Sensitivity%	95% CI	Specificity%	95% CI	Likelihood ratio
		0.19	0		0.01	0			Area under the ROC curve		> 0.005000	96.23	87,25% to 99,33%	63.89	52,35% to 74,02%	2.665
		0.53	0.01		0.17	0			Area	0.9159	> 0.01500	88.68	77,42% to 94,71%	79.17	68,43% to 86,95%	4.257
		0.11	0.04		0.02	0			Std. Error	0.02533	> 0.02500	77.36	64,47% to 86,55%	86.11	76,29% to 92,28%	5.57
		0.23	0		0.01	0			95% confidence interval	0,8662 to 0,9655	> 0.03500	67.92	54,52% to 78,91%	93.06	84,75% to 97,00%	9.781
			0			0			P value	<0,0001	> 0.04500	56.6	43,27% to 69,05%	95.83	88,45% to 98,86%	13.58
			0.03			0					> 0.05500	50.94	37,88% to 63,88%	100	94,93% to 100,0%
			0			0			Data		> 0.06500	49.06	36,12% to 62,12%	100	94,93% to 100,0%
			0			0			Controls (CoV2 neg)	72	> 0.07500	47.17	34,38% to 60,34%	100	94,93% to 100,0%
			0.02			0.05			Patients (CoV2+)	53	> 0.08500	39.62	27,59% to 53,06%	100	94,93% to 100,0%
			0.05			0					> 0.09500	37.74	25,94% to 51,19%	100	94,93% to 100,0%
			0.02			0					> 0.1050	35.85	24,30% to 49,31%	100	94,93% to 100,0%
			0.02			0					> 0.1150	33.96	22,69% to 47,41%	100	94,93% to 100,0%
			0.03			0.01					> 0.1300	30.19	19,52% to 43,54%	100	94,93% to 100,0%
			0.04			0					> 0.1550	28.3	17,97% to 41,57%	100	94,93% to 100,0%
			0.03			0					> 0.1750	26.42	16,44% to 39,58%	100	94,93% to 100,0%
			0.06			0					> 0.1850	24.53	14,93% to 37,57%	100	94,93% to 100,0%
			0.04			0.04					> 0.1950	20.75	12,00% to 33,46%	100	94,93% to 100,0%
			0			0					> 0.2050	18.87	10,59% to 31,36%	100	94,93% to 100,0%
			0			0					> 0.2200	16.98	9,200% to 29,23%	100	94,93% to 100,0%
			0.04			0					> 0.2400	15.09	7,852% to 27,05%	100	94,93% to 100,0%
			0.04			0.04					> 0.2550	11.32	5,293% to 22,58%	100	94,93% to 100,0%
			0.01			0					> 0.2850	9.434	4,097% to 20,25%	100	94,93% to 100,0%
			0.04			0.03					> 0.3200	7.547	2,974% to 17,86%	100	94,93% to 100,0%
											> 0.4250	5.66	1,543% to 15,37%	100	94,93% to 100,0%
											> 0.5900	3.774	0,6705% to 12,75%	100	94,93% to 100,0%
											> 1.070	1.887	0,09678% to 9,943%	100	94,93% to 100,0%
