# Supplementary material for: High antibody levels and reduced cellular response in children up to one year after SARS-CoV-2 infection
Source: Nat Commun. 2022 Nov 28;13:7315. doi: 10.1038/s41467-022-35055-1 (PMC9701757; doi:10.1038/s41467-022-35055-1)
Supplement: Supplementary file 4 — Source Data [file 41467_2022_35055_MOESM4_ESM.zip › Source Data/Fig S8.xlsx]

## Sheet: S8 A CD4+
Supplemental Figure 8. SARS-CoV-2 Spike 2 specific T-cell response is lower in children than adults but remains stable one year after SARS-CoV-2 infection in children
Fig S8 Spike 2 Stimulation adults (A) / children (C) at 4 month (T1) and 12 month (T2) after infection
S8 A: CD4+ T-cells		%CD137+ CD69+ of CD4+ after 4d Stim with Spike 2 PepMix
	1. T1 (4 mos)				2. T2 (12 mos)				Spike 2 adults				Spike 2 children				Difference T1 vs T2
	Adults	Children			Adults	Children			4 mos	12 mos			4 mos	12 mos			Adults	Children
	0.71	0.48			0.7	0.11			0.71	0.7			0.48	0.11			-0.01	-0.37
	0.71	0.49			0.45	0.36			0.71	0.45			0.49	0.36			-0.26	-0.13
	0.22	0.52			0.53	0.32			0.22				0.52	0.32			-0.08	-0.2
	0.61	0.06			0.14	0.14			0.61	0.53			0.06				0	0.04
	0.56	0.2			2.86	0.07			0.56				0.2				1.96	-0.16
	0.14	0.1			0.36	0.21			0.14				0.1	0.14			0.01	0.01
	0.14	0.23			0.2	0.16			0.14	0.14			0.23	0.07			-0.12	-0.16
	0.16	0.38			0.55	0.06			0.16				0.38				-0.16	-0.05
	0.64	0.2			0.64	0.08			0.64				0.2	0.21			0.03	-0.14
	1.09	0.32			0.1	0.18			1.09				0.32	0.16			-0.03	0.11
	0.9	0.02			0.34	0.52			0.9	2.86			0.02	0.06			-0.28	0.11
	0.35	0.13			0.15	0.26			0.35	0.36			0.13	0.08			-0.44	-0.14
	0.32	0.32			0.21	0.15			0.32	0.2			0.32	0.18			-0.19	-0.19
	0.71	0.41			0.23	0.13			0.71	0.55			0.41	0.52			-0.19	-0.08
	0.14	0.15			0.23	0.02			0.14				0.15	0.26			-0.15	0.08
	0.61	0.58			0.21	0.13			0.61	0.64			0.58				-0.44	-0.01
	0.38	0.29			0.22	0.12			0.38	0.1			0.29	0.15			-0.05	-0.15
	0.59	0.32			0.25	0.1				0.34			0.32	0.13			0.02	-0.16
	0.4	0.1			0.38	0.2			0.59	0.15			0.1	0.02			-0.07	-0.09
	0.42	0.05			0.57	0.26			0.4	0.21			0.05	0.13			-0.25	0
	0.6	0.13			0.73	0.17			0.42	0.23			0.13	0.12			0.29	0.01
	0.38	0.25			0.17	0.12			0.6				0.25	0.1			-0.16	-0.24
	0.65	0.36			0.02	0.09			0.38	0.23			0.36	0.2			-0.15	-0.06
	0.27	0.35				0.02			0.65	0.21			0.35	0.26
	0.23	0.17							0.27	0.22			0.17	0.17
	0.45	0.11							0.23	0.25			0.11	0.12
	0.82	0.33							0.45	0.38			0.33	0.09
	0.44	0.08							0.82	0.57			0.08	0.02
	0.33								0.44	0.73
	0.21								0.33	0.17
	0.17								0.21				Table Analyzed	CD4 Spike 2 children			Table Analyzed	Diff T2-T1 Spike 2 CD4
									0.17	0.02
	Table Analyzed	adults children Spike 2 T1 CD4			Table Analyzed	adults children Spike 2 T2 CD4			Table Analyzed	CD4 Spike 2 adults			Column B	12 mos			Column B	C
													vs.	vs,			vs.	vs,
	Column B	C			Column B	C			Column B	12 mos			Column A	4 mos			Column A	A
	vs.	vs,			vs.	vs,			vs.	vs,
	Column A	A			Column A	A			Column A	4 mos			Wilcoxon matched-pairs signed rank test				Mann Whitney test
													P value	0.0031			P value	0.5379
	Mann Whitney test				Mann Whitney test				Wilcoxon matched-pairs signed rank test				Exact or approximate P value?	Exact			Exact or approximate P value?	Exact
	P value	0.0004			P value	0.0004			P value	0.0162			P value summary	**			P value summary	ns
	Exact or approximate P value?	Exact			Exact or approximate P value?	Exact			Exact or approximate P value?	Exact			Significantly different (P < 0.05)?	Yes			Significantly different (P < 0.05)?	No
	P value summary	***			P value summary	***			P value summary	*			One- or two-tailed P value?	Two-tailed			One- or two-tailed P value?	Two-tailed
	Significantly different (P < 0.05)?	Yes			Significantly different (P < 0.05)?	Yes			Significantly different (P < 0.05)?	Yes			Sum of positive, negative ranks	44,50 , -231,5			Sum of ranks in column A,B	512 , 569
	One- or two-tailed P value?	Two-tailed			One- or two-tailed P value?	Two-tailed			One- or two-tailed P value?	Two-tailed			Sum of signed ranks (W)	-187			Mann-Whitney U	236
	Sum of ranks in column A,B	1159 , 611,5			Sum of ranks in column A,B	714 , 414			Sum of positive, negative ranks	47,50 , -183,5			Number of pairs	24
	Mann-Whitney U	205.5			Mann-Whitney U	114			Sum of signed ranks (W)	-136			Number of ties (ignored)	1			Difference between medians
									Number of pairs	22							Median of column A	-0,1200, n=23
	Difference between medians				Difference between medians				Number of ties (ignored)	1			Median of differences				Median of column B	-0,09000, n=23
	Median of column A	0,4200, n=31			Median of column A	0,2500, n=23							Median	-0.085			Difference: Actual	0.03
	Median of column B	0,2400, n=28			Median of column B	0,1350, n=24			Median of differences								Difference: Hodges-Lehmann	0.02
	Difference: Actual	-0.18			Difference: Actual	-0.115			Median	-0.135
	Difference: Hodges-Lehmann	-0.195			Difference: Hodges-Lehmann	-0.14

## Sheet: S8 B CD8+
Supplemental Figure 8. SARS-CoV-2 Spike 2 specific T-cell response is lower in children than adults but remains stable one year after SARS-CoV-2 infection in children
Fig S8 Spike 2 Stimulation adults (A) / children (C) at 4 month (T1) and 12 month (T2) after infection
S8 A: CD8+ T-cells		%CD137+ CD69+ of CD8+ after 8d Stim with Spike 2 PepMix
	1. T1 (4 mos)				2. T2 (12 mos)				Spike 2 adults				Spike 2 children				Difference T1 vs T2
	Adults	Children			Adults	Children			4 mos	12 mos			4 mos	12 mos			Adults	Children
	0.12	0.09			0.07	0			0.12	0.07			0.09	0			-0.05	-0.09
	0.11	0.18			0.06	0.03			0.11	0.06			0.18	0.03			-0.05	-0.15
	0.03	0.04			0.29	0.01			0.03				0.04	0.01			0.07	-0.03
	0.22	0.07			0.13	0.08			0.22	0.29			0.07				0.07	0.05
	0.11	0.13			0.49	0.03			0.11				0.13				0.34	0.01
	0.02	0.03			0.41	0.05			0.02				0.03	0.08			0.2	-0.05
	0.06	0.02			0.05	0.06			0.06	0.13			0.02	0.03			-0.07	0.01
	0.05	0.08			0	0.02			0.05				0.08				-0.09	0.02
	0.31	0.1			0.09	0.18			0.31				0.1	0.05			-0.09	-0.04
	0.44	0.05			0	0			0.44				0.05	0.06			-0.05	0.31
	0.15	0			0.19	0.38			0.15	0.49			0	0.02			-0.07	0.14
	0.21	0.16			0	0.16			0.21	0.41			0.16	0.18			-0.01	0
	0.12	0.04			0.07	0.03			0.12	0.05			0.04	0			-0.03	-0.04
	0.09	0.07			0.04	0.05			0.09	0			0.07	0.38			0.03	0.04
	0.05	0.02			0.14	0.06			0.05				0.02	0.16			-0.03	-0.03
	0.18	0.01			0.06	0.06			0.18	0.09			0.01				0	-0.46
	0.05	0.03			0.04	0.46			0.05	0			0.03	0.03			0.03	-0.08
	0.07	0.09			0.07	0.03				0.19			0.09	0.05			0.03	0.14
	0.08	0.02			0.03	0.19			0.07	0			0.02	0.06			-0.44	0.05
	0.07	0.09			0.17	0.21			0.08	0.07			0.09	0.06			0.04	0.03
	0.13	0.92			0.18	0.04			0.07	0.04			0.92	0.46			-0.09	0.08
	0.11	0.11			0.06	0.1			0.13				0.11	0.03			-0.02	-0.06
	0.09	0.05			0	0.02			0.11	0.14			0.05	0.19				-0.02
	0.04	0.16				0			0.09	0.06			0.16	0.21
	0.04	0.01							0.04	0.04			0.01	0.04
	0	0.02							0.04	0.07			0.02	0.1
	0.61	0.08							0	0.03			0.08	0.02
	0.14	0.02							0.61	0.17			0.02	0
	0.15								0.14	0.18
	0.17								0.15	0.06
	0.02								0.17
									0.02	0
	Table Analyzed	adults children Spike 2 T1 CD8			Table Analyzed	adults children Spike 2 T2 CD8			Table Analyzed	CD8 Spike 2 adults			Table Analyzed	CD8 Spike 2 children			Table Analyzed	Diff T2-T1 Spike 2 CD8
	Column B	C			Column B	C			Column B	12 mos			Column B	12 mos			Column B	C
	vs.	vs,			vs.	vs,			vs.	vs,			vs.	vs,			vs.	vs,
	Column A	A			Column A	A			Column A	4 mos			Column A	4 mos			Column A	A
	Mann Whitney test				Mann Whitney test				Wilcoxon matched-pairs signed rank test				Wilcoxon matched-pairs signed rank test				Mann Whitney test
	P value	0.028			P value	0.3589			P value	0.3679			P value	0.852			P value	0.6082
	Exact or approximate P value?	Exact			Exact or approximate P value?	Exact			Exact or approximate P value?	Exact			Exact or approximate P value?	Exact			Exact or approximate P value?	Exact
	P value summary	*			P value summary	ns			P value summary	ns			P value summary	ns			P value summary	ns
	Significantly different (P < 0.05)?	Yes			Significantly different (P < 0.05)?	No			Significantly different (P < 0.05)?	No			Significantly different (P < 0.05)?	No			Significantly different (P < 0.05)?	No
	One- or two-tailed P value?	Two-tailed			One- or two-tailed P value?	Two-tailed			One- or two-tailed P value?	Two-tailed			One- or two-tailed P value?	Two-tailed			One- or two-tailed P value?	Two-tailed
	Sum of ranks in column A,B	1074 , 696			Sum of ranks in column A,B	595,5 , 532,5			Sum of positive, negative ranks	89,00 , -142,0			Sum of positive, negative ranks	131,5 , -144,5			Sum of ranks in column A,B	483 , 552
	Mann-Whitney U	290			Mann-Whitney U	232.5			Sum of signed ranks (W)	-53			Sum of signed ranks (W)	-13			Mann-Whitney U	230
									Number of pairs	22			Number of pairs	24
	Difference between medians				Difference between medians				Number of ties (ignored)	1			Number of ties (ignored)	1			Difference between medians
	Median of column A	0,1100, n=31			Median of column A	0,07000, n=23											Median of column A	-0,02500, n=22
	Median of column B	0,06000, n=28			Median of column B	0,05000, n=24			Median of differences				Median of differences				Median of column B	0,000, n=23
	Difference: Actual	-0.05			Difference: Actual	-0.02			Median	-0.025			Median	0.005			Difference: Actual	0.025
	Difference: Hodges-Lehmann	-0.035			Difference: Hodges-Lehmann	-0.01											Difference: Hodges-Lehmann	0.01
