# Supplementary material for: High antibody levels and reduced cellular response in children up to one year after SARS-CoV-2 infection
Source: Nat Commun. 2022 Nov 28;13:7315. doi: 10.1038/s41467-022-35055-1 (PMC9701757; doi:10.1038/s41467-022-35055-1)
Supplement: Supplementary file 4 — Source Data [file 41467_2022_35055_MOESM4_ESM.zip › Source Data/Fig S9.xlsx]

## Sheet: S9a
Supplemental Figure 9. Detection of virus-specific T cells after stimulation with Pan-Corona, Adenovirus (HAdV5) and Cytomegalovirus (HCMV-A).
%CD137+ CD69+ after 4d Stim with Pan Corona PepMix
All SARS-CoV2 seronegative probands
	CD4+			CD8+			CD4 Pan Corona adults			CD4 Pan Corona children			CD8 Pan Corona adults			CD8 Pan Corona children
	Adults	Children		Adults	Children		T1	T2		T1	T2		T1	T2		T1	T2
	0.15	0.22		0.47	0.35		1.73	1.82					1.05	0.86		0.13	0.04
	0.55	0.97		0.13	0.3		0.52	0.35		0.38	0.33		0.05	0.01		1.17	0.76
	0.35	0.67		0.73	0.59		0.17			1.57	1.43		0.15			0.12	0.12
	0.23	0.19		0.05	0.11		0.38	0.41		0.28	0.36		0.24	0.4		0.35
	0.12	0.53		0.35	0.04		0.55			0.26			0.19			0.3
	0.16	0.24		0.15	0.12		1.82			0.19			0.47			0.06	0.12
	0.69	0.12		0.97	0.19		0.29			0.11	0.26		0.13			0.11	0.17
	0.13	0.37		0.08	0.09		0.08	0.22		0.37	0.25		0.14	0.13		0.11
	0.38	0.12		0.15	0.18		0.15			0.21			0.14			0.23
	0.51	0.26		0.24	0.02		0.39			0.46			0.21			0.19	0.12
	0.73	1.21		0.13	0.81		1.31			0.4	0.24		0.55			0.13	0.19
	1.27	0.9		0.13	0.12		0.53	1.58		0.46	0.33		0.21	0.57		0.09	0.3
	0.15	0.13		0.18	0.13		0.09	0.07		0.13	0.2		0	0.11		0.82	0.44
	0.14	0.19		0.27	0.82		0.55	0.54		0.29	0.3		0.43	0.43		0.13	0.34
	0.62	0.19		0.23	0.36		0.2			0.45	0.81		0.28			0.34	1.26
	0.58	0.36		0.63	0.41		1.09	1.24		0.94	1.51		0.22	0.3		0.02	0.34
	0.12	0.64		0.14	0.63		0.57			0.19	0.52		0.52			0.36
	0.26	0.31		0.28	0.14		0.82	1.25		1.08			0.53	0.51		0.41	0.35
	0.25	0.61		0.37	0.13		0.41	0.24		0.38	0.63		0.37	0.34		0.18	0.14
	0.67	0.21		0.06	0.09		0.41	0.47		0.31	0.26		0.73	0.61		0.63	0.3
	0.67	0.29		0.19	0.23			0.86		0.12	0.09			0.29		0.14	0.11
	0.29	0.55		0.73	0.06		1.8	1.17		0.13	0.39		0.63	0.49		0.59	0.54
	0.73	1.12		0.17	0.11		0.29	0.31		0.46	0.3		0.27	0.38		0.09	0.06
	0.16	0.44		0.54	0.11		0.27	0.35		0.21	0.24		0.23	0.3		0.81	0.31
	0.32	0.18		0.43	0.13		0.29			0.95	0.39		0.17	0.04		0.04	0.02
	0.26	0.1		0.21	0.34		0.78	0.59		0.22	0.33		0.54	0.6		0.11	0.63
	0.11	0.47		0.55	0.19		0.31	0.08		0.19	0.14		0.73	0.08		0.13	0.42
	0.03	0.35		0.14	0.29		0.07			0.11	0.49		0.06			0.29	0.66
	0.25	0.04		0.22	0.03		0.16	0.27		0.37	0.42		0.05	0.04		0.03	0
	0.25	0		0.52	0.13		0.27	0.38		0.11	0.08		0.35	0.26		0.12	0.14
	0.26	0.26		0.53	1.17		0.61	0.42		0.29	0.25		0.15	0.35		0.19	0.05
	0.37	0.19		0.21	0.48		0.62	0.53		0.13	0.11		0.97	0.37
	0.2	0.46		0	0.15		0.46	0.55					0.08	0.28
	0.03	0.19		0.24	0.55		0.02	0.43					0.18	0.92
	0.28	0.22		0.09	0.09		0.35						0.24
	0.39	0.29		1.05	0.26		0.25	0.3					0.09	0.15
	0.16	0.13		0.05	0.08		0.13						0.13	0.08
	0.53	0.13		0.13	0.18		0.21	0.04					0.13	0
	0.3	0.31		0.21	0.17
	0.53	0.19		0.16	0.1		Table Analyzed	CD4 Pan Corona adults		Table Analyzed	CD4 Pan Corona children		Table Analyzed	CD8 Pan Corona adults		Table Analyzed	CD8 Pan Corona children
	0.45	0.95		0.28	0.2
	1.82	0.28		0.15	0.62		Column B	T2		Column B	T2		Column B	T2		Column B	T2
	0.29	0.11		0.24	0.28		vs.	vs,		vs.	vs,		vs.	vs,		vs.	vs,
	0.31	0.29		0.15	0.08		Column A	T1		Column A	T1		Column A	T1		Column A	T1
	0.16	1.08		0.16	0.37
	0.27	0.38		0.21	0.19		Wilcoxon matched-pairs signed rank test			Wilcoxon matched-pairs signed rank test			Wilcoxon matched-pairs signed rank test			Wilcoxon matched-pairs signed rank test
	0.61	0.12		0.3	0.32		P value	0.7951		P value	0.503		P value	0.9526		P value	0.9525
	0.62	0.13		0.68	0.16		Exact or approximate P value?	Exact		Exact or approximate P value?	Exact		Exact or approximate P value?	Exact		Exact or approximate P value?	Exact
	0.46	0.46		0.63	0.14		P value summary	ns		P value summary	ns		P value summary	ns		P value summary	ns
	0.17	0.21		0.05	1.3		Significantly different (P < 0.05)?	No		Significantly different (P < 0.05)?	No		Significantly different (P < 0.05)?	No		Significantly different (P < 0.05)?	No
	0.38	0.46		0.55	0.71		One- or two-tailed P value?	Two-tailed		One- or two-tailed P value?	Two-tailed		One- or two-tailed P value?	Two-tailed		One- or two-tailed P value?	Two-tailed
	0.13	0.11		0.86	0.1		Sum of positive, negative ranks	159,5 , -140,5		Sum of positive, negative ranks	202,5 , -148,5		Sum of positive, negative ranks	165,0 , -160,0		Sum of positive, negative ranks	165,0 , -160,0
	0.21	0.37		0.16	0.26		Sum of signed ranks (W)	19		Sum of signed ranks (W)	54		Sum of signed ranks (W)	5		Sum of signed ranks (W)	5
	0.02	0.21		0.12	0.36		Number of pairs	24		Number of pairs	26		Number of pairs	26		Number of pairs	26
	0.29	0.45		0.91	0.5		Number of ties (ignored)	0		Number of ties (ignored)	0		Number of ties (ignored)	1		Number of ties (ignored)	1
	0.27	0.94		0.48	0.31
	1.8	0.4		0.41	0.1		Median of differences			Median of differences			Median of differences			Median of differences
	0.15	0.37		0.46	0.84		Median	0.04		Median	-0.005		Median	-0.01		Median	-0.025
	0.2	0.11		0.18	0.2
	0.41	0.38		0.22	0
	0.07	1.57		0.3	0
	0.55			0.07
	0.41			0.12
	0.29			0.03
	0.78			0.01
	0.55			0.55
	0.39			0.31
	1.31			0.12
	0.08			0.29
	1.09			0.23
	0.57			0.04
	0.82			0.28
	0.53			0.37
	0.09			0.08
	0.35			0.27
	0.25			0.08
	1.73			0.32
	0.52			0.16
	Table Analyzed	Pan Corona CD4		Table Analyzed	Pan Corona CD8
	Column B	Children		Column B	Children
	vs.	vs,		vs.	vs,
	Column A	Adults		Column A	Adults
	Mann Whitney test			Mann Whitney test
	P value	0.4453		P value	0.4241
	Exact or approximate P value?	Exact		Exact or approximate P value?	Exact
	P value summary	ns		P value summary	ns
	Significantly different (P < 0.05)?	No		Significantly different (P < 0.05)?	No
	One- or two-tailed P value?	Two-tailed		One- or two-tailed P value?	Two-tailed
	Sum of ranks in column A,B	5641 , 4090		Sum of ranks in column A,B	5649 , 4081
	Mann-Whitney U	2199		Mann-Whitney U	2190
	Difference between medians			Difference between medians
	Median of column A	0,3050, n=78		Median of column A	0,2200, n=78
	Median of column B	0,2900, n=61		Median of column B	0,1900, n=61
	Difference: Actual	-0.015		Difference: Actual	-0.03
	Difference: Hodges-Lehmann	-0.03		Difference: Hodges-Lehmann	-0.02

## Sheet: S9b
Supplemental Figure 9. Detection of virus-specific T cells after stimulation with Pan-Corona, Adenovirus (HAdV5) and Cytomegalovirus (HCMV-A).
%CD137+ CD69+ after 4d Stim with adenovirus PepMix
SARS-CoV2 negative and positive probands - only if enough cells
	CD4+			CD8+				Table Analyzed	Adeno CD4			Table Analyzed	Adeno CD8
	Adults	Children		Adults	Children
	0.22	0.37		0.02	0.34			Column B	Children			Column B	C
	0.25	0.03		0.42	0			vs.	vs,			vs.	vs,
	0.01	0.08		0.78	0.09			Column A	Adults			Column A	A
	0.04	0.07		0	0.19
	0.01	0.2		0	0.02			Mann Whitney test				Mann Whitney test
	0.37	0.57		0.22	0.23			P value	0.5324			P value	0.4487
	0.14	0.37		0	0.18			Exact or approximate P value?	Exact			Exact or approximate P value?	Exact
	0.16	0.27		0.03	0.2			P value summary	ns			P value summary	ns
	0.28	0.05		0.15	0.04			Significantly different (P < 0.05)?	No			Significantly different (P < 0.05)?	No
	0.06	0.06		0.02	0			One- or two-tailed P value?	Two-tailed			One- or two-tailed P value?	Two-tailed
	0.13	0.05		0.07	0			Sum of ranks in column A,B	1122 , 831,5			Sum of ranks in column A,B	1113 , 840,5
	0	0.04		0.15	0.24			Mann-Whitney U	418.5			Mann-Whitney U	409.5
	0.13	0.16		0.1	0.03
	0.16	0.07		0.06	0.23			Difference between medians				Difference between medians
	0.37	0.22		0.25	0			Median of column A	0,1300, n=37			Median of column A	0,03000, n=37
	0.07	0.2		0	0.01			Median of column B	0,1600, n=25			Median of column B	0,06000, n=25
	0.14	0.16		0.1	0.13			Difference: Actual	0.03			Difference: Actual	0.03
	0.04	0.21		0.04	0.11			Difference: Hodges-Lehmann	0.01			Difference: Hodges-Lehmann	0.01
	0.03	0.2		0	0.06
	0.15	0.21		0.09	0.04
	0.26	0.04		0	0.01
	0.06	0		0	0.02
	0.81	0.02		2.24	0.01
	0.33	0.14		0.58	0.12
	0.21	0.28		0.07	0.34
	0.1			0.02
	0.11			0.01
	0.05			0
	0.09			0.03
	0.26			0.59
	0.04			0.02
	0.06			0
	0.06			0.03
	0.19			0.12
	0.02			0
	0.02			0.01
	0.14			0.03

## Sheet: S9c
Supplemental Figure 9. Detection of virus-specific T cells after stimulation with Pan-Corona, Adenovirus (HAdV5) and Cytomegalovirus (HCMV-A).
%CD137+ CD69+ after 4d Stim with CMV PepMix
SARS-CoV2 negative and positive probands - only if enough cells
	CD4+			CD8+				Table Analyzed	CMV CD4		Table Analyzed	CMV CD8
	Adults	Children		Adults	Children
	0.14	0.04		1.22	0.15			Column B	Children		Column B	Children
	0	0.01		0.01	0			vs.	vs,		vs.	vs,
	0	0		0	0			Column A	Adults		Column A	Adults
	0.03	0		0.02	0
	1.19	0		0.22	0.01			Mann Whitney test			Mann Whitney test
	0.73	0		6.71	0			P value	0.0103		P value	0.01
	0.07	0.01		0	0			Exact or approximate P value?	Exact		Exact or approximate P value?	Exact
	0.03	0.1		0.01	0.03			P value summary	*		P value summary	*
	0.05	0		0	0			Significantly different (P < 0.05)?	Yes		Significantly different (P < 0.05)?	Yes
	0.04	0.17		0.01	0.86			One- or two-tailed P value?	Two-tailed		One- or two-tailed P value?	Two-tailed
	0.07	0.85		0.1	1.58			Sum of ranks in column A,B	2136 , 1267		Sum of ranks in column A,B	2119 , 1285
	0.16	0.04		0.18	0.05			Mann-Whitney U	564		Mann-Whitney U	581.5
	0.12	0		2.63	0
	0.25	0.06		0.05	0			Difference between medians			Difference between medians
	0.08	0.01		0	0			Median of column A	0,04000, n=45		Median of column A	0,01000, n=45
	0.04	0.13		0.03	0.76			Median of column B	0,01000, n=37		Median of column B	0,000, n=37
	0	0.04		0.01	0			Difference: Actual	-0.03		Difference: Actual	-0.01
	0.07	0.02		0.09	0			Difference: Hodges-Lehmann	-0.03		Difference: Hodges-Lehmann	0
	4.1	0		0.89	0
	0	0.01		0	0
	0.02	0.1		0	0.02
	0	0		0	0
	0	0		0	0
	0.03	0		0	0
	0	0.04		0.03	0
	0.04	0		0	0
	0.03	0.02		0	0
	0.04	0		0.01	0
	3.4	0		1.55	0
	0	0.03		0	0
	0.02	0		0	0.01
	0.04	0.01		0.03	0
	0.05	0.02		0	0.03
	2.33	0.04		4.31	0
	0.43	0.03		3.98	0
	0.04	0		0	0
	0.24	0.07		1.33	0.13
	0.04			0
	4.38			1.46
	0			0
	0			0.01
	0			0
	0.77			1.38
	0.03			0.02
	0			0
